# Supplementary material for: Molecular Comparison of Imatinib-Naïve and Resistant Gastrointestinal Stromal Tumors: Differentially Expressed microRNAs and mRNAs
Source: Cancers (Basel). 2019 Jun 24;11(6):882. doi: 10.3390/cancers11060882 (PMC6627192; doi:10.3390/cancers11060882)
Supplement: Supplementary file 1 [file cancers-11-00882-s001.zip]

Archive with 9 entries (8 files):
- cancers-520397-Supplementary/
- cancers-520397-Supplementary/Figure S1.pdf
- cancers-520397-Supplementary/Figure S2.pdf
- cancers-520397-Supplementary/Figure S3A.pdf
- cancers-520397-Supplementary/Figure S3B.pdf
- cancers-520397-Supplementary/Legends and Tables S1,S2,S4,S6.pdf
- cancers-520397-Supplementary/Table S3.xlsx
- cancers-520397-Supplementary/Table S5.pdf
- cancers-520397-Supplementary/Table S7.xlsx
