# Supplementary material for: Molecular Comparison of Imatinib-Naïve and Resistant Gastrointestinal Stromal Tumors: Differentially Expressed microRNAs and mRNAs
Source: Cancers (Basel). 2019 Jun 24;11(6):882. doi: 10.3390/cancers11060882 (PMC6627192; doi:10.3390/cancers11060882)
Supplement: Supplementary file 1 [file cancers-11-00882-s001.zip › cancers-520397-Supplementary/Table S3.xlsx]

## Sheet: linked_common
Supplementary Table 3
row	NAME	IM-r vs IM-n	Parametric P value	FDR	Representative Public ID	Gene Symbol
1	206546_at	4.54545	1.8e-06	0.00984	NM_014258	SYCP2
2	227517_s_at	2.32558	4.2e-06	0.0115	AI056992	GAS5
3	213906_at	3.84615	6.9e-06	0.0126	AW592266	MYBL1
4	232752_at	0.294985	1.42e-05	0.0194	AK001164	LOXL1-AS1
5	213226_at	2.5641	2.2e-05	0.0201	AI346350	CCNA2
6	203881_s_at	0.26455	2.21e-05	0.0201	NM_004010	DMD
7	242253_at	0.456621	2.63e-05	0.0205	AI939466	PPP5D1
8	223492_s_at	0.478469	3.12e-05	0.0213	BC004958	LRRFIP1
9	219753_at	2.63158	5.13e-05	0.0267	NM_012447	STAG3
10	221030_s_at	0.3861	5.95e-05	0.0267	NM_031305	ARHGAP24
11	223422_s_at	0.268097	6.21e-05	0.0267	AI743534	ARHGAP24
12	221521_s_at	2.12766	7.24e-05	0.0267	BC003186	GINS2
13	230803_s_at	0.330033	7.94e-05	0.0267	AI761947	ARHGAP24
14	238617_at	2.77778	7.96e-05	0.0267	AW207243	KIF26B
15	202107_s_at	2.17391	8.05e-05	0.0267	NM_004526	MCM2
16	241365_at	0.273973	8.93e-05	0.0267	AA002140	SATB1
17	239349_at	0.117371	9.43e-05	0.0267	BE856929	C1QTNF7
18	230866_at	0.331126	9.57e-05	0.0267	BE549540	CYSLTR1
19	204709_s_at	2.94118	9.63e-05	0.0267	NM_004856	KIF23
20	205034_at	2.94118	9.75e-05	0.0267	NM_004702	CCNE2
21	238935_at	0.483092	0.0001227	0.0314	AW958475	RPS27L
22	225567_at	0.454545	0.0001278	0.0314	BE207755	INAFM2
23	210832_x_at	0.240385	0.0001319	0.0314	D38298	PTGER3
24	224997_x_at	0.21097	0.0001647	0.0339	AL575306	H19 /// LOC102724852
25	204720_s_at	0.278552	0.0001675	0.0339	AV729634	DNAJC6
26	228739_at	0.263158	0.0001736	0.0339	AI139413	CYS1
27	233020_at	0.473934	0.0001749	0.0339	AU154125	SEC22B
28	231431_s_at	0.49505	0.0001818	0.0339	AI125670	INAFM2
29	228504_at	0.113122	0.0001839	0.0339	AI828648	SCN7A
30	202450_s_at	0.384615	0.0001905	0.0339	NM_000396	CTSK
31	206102_at	2.77778	0.0001922	0.0339	NM_021067	GINS1
32	230231_at	0.246305	0.0002231	0.0371	BE549937	FGF14
33	203046_s_at	1.92308	0.0002264	0.0371	NM_003920	TIMELESS
34	223877_at	0.228311	0.0002326	0.0371	AF329839	C1QTNF7
35	225384_at	0.49505	0.0002372	0.0371	BF001267	DOCK7
36	244631_at	2.22222	0.0002492	0.0378	AI765607	LOC389834
37	229074_at	0.346021	0.0002832	0.041	AI692267	EHD4
38	1557384_at	2.04082	0.0002849	0.041	AL832081	ZNF131
39	214587_at	0.221239	0.000303	0.0425	BE877796	COL8A1
40	207864_at	0.21097	0.0003714	0.0457	NM_002976	SCN7A
41	203408_s_at	0.299401	0.0003737	0.0457	NM_002971	SATB1
42	205499_at	0.2079	0.0003841	0.0457	NM_014467	SRPX2
43	1560814_a_at	0.502513	0.0003893	0.0457	AK098781	C15orf57
44	236656_s_at	0.529101	0.0003897	0.0457	AW014647	LOC100288911
45	238156_at	2.04082	0.0003917	0.0457	AW205632	---
46	223700_at	3.0303	0.0004	0.0457	AY028916	MND1
47	229886_at	2.04082	0.0004062	0.0457	AA502768	C5orf34
48	211814_s_at	2.43902	0.0004083	0.0457	AF112857	CCNE2
49	201842_s_at	0.146843	0.0004162	0.0457	AI826799	EFEMP1
50	209894_at	0.303951	0.000418	0.0457	U50748	LEPR
51	224976_at	0.492611	0.0004288	0.046	R37335	NFIA
52	228949_at	0.41841	0.0004504	0.0461	AL534095	WLS
53	241385_at	2.08333	0.0004546	0.0461	AW082329	LARP7
54	226237_at	0.194175	0.0004586	0.0461	AL359062	COL8A1
55	228260_at	3.125	0.0004633	0.0461	AL161628	ELAVL2
56	226863_at	0.307692	0.0004727	0.0461	AI674565	FAM110C
57	220032_at	0.5	0.0004865	0.0464	NM_024913	CPED1
58	242233_at	2.12766	0.0004924	0.0464	AI739332	---
59	225275_at	0.156495	0.0005213	0.0464	AA053711	EDIL3
60	232441_at	1.85185	0.0005299	0.0464	AU147079	KRR1
61	201843_s_at	0.156986	0.000533	0.0464	NM_004105	EFEMP1
62	204556_s_at	0.473934	0.0005524	0.0464	AL568422	DZIP1
63	219814_at	0.478469	0.0005766	0.0464	NM_018388	MBNL3
64	236215_at	2.17391	0.0005838	0.0464	AI079329	---
65	229610_at	2.32558	0.0005944	0.0464	AW088063	CKAP2L
66	203418_at	2.63158	0.0006147	0.0464	NM_001237	CCNA2
67	215472_at	0.47619	0.0006235	0.0464	AI017119	PACRG
68	209198_s_at	0.320513	0.0006236	0.0464	BC004291	SYT11
69	218662_s_at	2.77778	0.0006244	0.0464	NM_022346	NCAPG
70	228728_at	0.210526	0.0006283	0.0464	BF724137	CPED1
71	210831_s_at	0.359712	0.0006288	0.0464	L27489	PTGER3
72	210374_x_at	0.401606	0.0006376	0.0464	D38300	PTGER3
73	207053_at	0.440529	0.0006383	0.0464	NM_021097	SLC8A1
74	200952_s_at	0.186567	0.0006447	0.0464	AI635187	CCND2
75	204557_s_at	0.456621	0.0006519	0.0464	NM_014934	DZIP1
76	209536_s_at	0.384615	0.0006519	0.0464	AF320070	EHD4
77	229551_x_at	2.63158	0.0006582	0.0464	N62196	ZNF367
78	214204_at	0.359712	0.0006732	0.0464	BF224076	PACRG
79	223204_at	0.288184	0.0006787	0.0464	AF260333	FAM198B
80	231956_at	2.43902	0.0006841	0.0464	AA976354	RNF213
81	236576_at	0.240964	0.0006911	0.0464	N63005	CTNNA3
82	203358_s_at	2.5641	0.0007065	0.0464	NM_004456	EZH2
83	236783_at	0.194932	0.0007118	0.0464	AI732844	KCNIP4
84	236000_s_at	1.88679	0.0007124	0.0464	AA863112	---
85	209626_s_at	1.92308	0.000747	0.0477	AI202969	OSBPL3
86	219858_s_at	0.478469	0.0007527	0.0477	NM_017694	MFSD6
87	200951_s_at	0.236967	0.0007659	0.0477	AW026491	CCND2
88	214767_s_at	0.383142	0.0007676	0.0477	AL551046	HSPB6
89	219441_s_at	0.564972	0.0008075	0.0496	NM_024652	LRRK1
90	205638_at	0.406504	0.0008342	0.0507	NM_001704	ADGRB3
91	214235_at	3.0303	0.0008811	0.0525	X90579	CYP3A5
92	241255_at	0.259067	0.0008978	0.0525	BF433749	CTNNA3
93	203276_at	2.63158	0.0009197	0.0525	NM_005573	LMNB1
94	232238_at	2.38095	0.000922	0.0525	AK001380	ASPM
95	213197_at	0.315457	0.0009299	0.0525	AB006627	ASTN1
96	236641_at	2.77778	0.0009455	0.0525	AW183154	KIF14
97	207828_s_at	2.63158	0.0009492	0.0525	NM_005196	CENPF
98	217525_at	0.274725	0.0009614	0.0525	AW305097	OLFML1
99	209543_s_at	0.211864	0.0009637	0.0525	M81104	CD34
100	226448_at	0.292398	0.0009679	0.0525	AI130705	FAM89A
101	228273_at	2.7027	0.0009836	0.0525	BG165011	PRR11
102	211355_x_at	0.4329	0.0009862	0.0525	U52914	LEPR
103	236892_s_at	0.310559	0.0010092	0.0525	BF590528	HOXB-AS3
104	229546_at	0.416667	0.0010107	0.0525	AI378035	FAM84A /// LOC653602
105	219990_at	2.04082	0.0010187	0.0525	NM_024680	E2F8
106	219315_s_at	0.543478	0.0010339	0.0525	NM_024600	TMEM204
107	218350_s_at	1.81818	0.0010356	0.0525	NM_015895	GMNN
108	202016_at	2.5641	0.0010366	0.0525	NM_002402	MEST
109	230288_at	0.294985	0.0010574	0.0528	AW418619	FGF14
110	210115_at	1.85185	0.0010749	0.0528	L05096	RPL39L
111	219872_at	0.30303	0.0010836	0.0528	NM_016613	FAM198B
112	226806_s_at	0.465116	0.0010908	0.0528	AW022607	NFIA
113	219440_at	0.30581	0.0010985	0.0528	NM_021785	RAI2
114	1598_g_at	0.480769	0.0011017	0.0528	L13720	GAS6
115	211356_x_at	0.403226	0.0011178	0.0531	U66495	LEPR
116	220180_at	0.211416	0.0011266	0.0531	NM_025214	CCDC68
117	236600_at	0.537634	0.0011512	0.0538	AI651603	SPG20
118	235751_s_at	0.471698	0.0011635	0.0539	AA977975	VMO1
119	235616_at	0.321543	0.0012083	0.0546	AI694059	TSHZ2
120	201117_s_at	0.341297	0.0012185	0.0546	NM_001873	CPE
121	206364_at	2.63158	0.0012236	0.0546	NM_014875	KIF14
122	203059_s_at	0.512821	0.0012325	0.0546	NM_004670	PAPSS2
123	224530_s_at	0.290698	0.0012466	0.0546	AY029176	KCNIP4
124	235591_at	0.110254	0.0012497	0.0546	R62424	SSTR1
125	213230_at	0.561798	0.0012645	0.0546	AI422335	CDR2L
126	229461_x_at	0.185874	0.0012656	0.0546	AI123532	NEGR1
127	228396_at	0.398406	0.0012786	0.0546	AW274503	PRKG1
128	210375_at	0.26738	0.001279	0.0546	X83858	PTGER3
129	211178_s_at	0.364964	0.0013227	0.0561	AF038602	PSTPIP1
130	231855_at	1.92308	0.0013453	0.0566	AB040957	KIAA1524
131	230030_at	0.180505	0.0013755	0.0568	AI767756	HS6ST2
132	1556427_s_at	0.353357	0.0013846	0.0568	AL834319	LRRN4CL
133	203967_at	2.32558	0.001388	0.0568	U77949	CDC6
134	1553194_at	0.282486	0.0013992	0.0568	NM_173808	NEGR1
135	224646_x_at	0.192308	0.0014022	0.0568	BF569051	H19 /// LOC102724852
136	232375_at	2.08333	0.0014441	0.0581	AI539443	---
137	239262_at	0.46729	0.0015068	0.0597	AI498395	---
138	209891_at	2.77778	0.0015185	0.0597	AF225416	SPC25
139	221310_at	0.248756	0.0015189	0.0597	NM_004115	FGF14
140	203188_at	0.574713	0.0015455	0.0598	NM_006876	B4GAT1
141	218663_at	3.0303	0.0015494	0.0598	NM_022346	NCAPG
142	1552767_a_at	0.186567	0.001572	0.0598	NM_147174	HS6ST2
143	244463_at	0.46729	0.001581	0.0598	AI879064	ADAM23
144	229305_at	2.04082	0.0015842	0.0598	AA460299	CENPU
145	207119_at	0.37037	0.0015944	0.0598	NM_006258	PRKG1
146	238577_s_at	0.377358	0.0016013	0.0598	AA628481	TSHZ2
147	211354_s_at	0.421941	0.0016113	0.0598	U52913	LEPR
148	205657_at	0.52356	0.0016177	0.0598	NM_012205	HAAO
149	226304_at	0.425532	0.0016445	0.0599	AA563621	HSPB6
150	242234_at	1.92308	0.0016644	0.0599	AI859280	XAF1
151	217889_s_at	0.362319	0.0016669	0.0599	NM_024843	CYBRD1
152	235425_at	2.04082	0.001669	0.0599	AW965339	SGOL2
153	1558643_s_at	0.285714	0.0017252	0.0599	AA297258	EDIL3
154	210381_s_at	0.126743	0.0017272	0.0599	BC000740	CCKBR
155	209627_s_at	1.85185	0.0017424	0.0599	AY008372	OSBPL3
156	206795_at	0.230415	0.0017626	0.0599	NM_004101	F2RL2
157	236644_at	0.406504	0.0017678	0.0599	BF433928	RNF180
158	230958_s_at	0.507614	0.001771	0.0599	BE670797	---
159	219686_at	2.38095	0.0017821	0.0599	NM_018401	STK32B
160	204092_s_at	2.38095	0.0017876	0.0599	NM_003600	AURKA
161	214234_s_at	3.22581	0.0018257	0.0599	X90579	CYP3A5
162	228642_at	2.04082	0.0018337	0.0599	BF593636	HOTAIRM1
163	224701_at	1.85185	0.0018365	0.0599	AA056548	PARP14
164	231747_at	0.414938	0.0018469	0.0599	NM_006639	CYSLTR1
165	230291_s_at	0.510204	0.0018591	0.0599	T90642	---
166	223316_at	0.413223	0.0018772	0.0599	AL136562	CCDC3
167	208482_at	0.393701	0.0018892	0.0599	NM_001049	SSTR1
168	232195_at	4.16667	0.0018974	0.0599	R41459	GPR158
169	243357_at	0.289855	0.0018974	0.0599	AA115106	NEGR1
170	229490_s_at	2.43902	0.0018991	0.0599	AW271106	---
171	231118_at	0.396825	0.0019015	0.0599	AW511401	ANKRD35
172	238695_s_at	0.373134	0.0019088	0.0599	AW960289	RAB39B
173	222453_at	0.350877	0.0019214	0.0599	AL136693	CYBRD1
174	209621_s_at	0.241546	0.0019362	0.0599	AF002280	PDLIM3
175	204641_at	3.125	0.0019376	0.0599	NM_002497	NEK2
176	242033_at	0.420168	0.0019383	0.0599	BE672684	RNF180
177	207191_s_at	0.390625	0.001946	0.0599	NM_005545	ISLR
178	230626_at	0.44843	0.0019528	0.0599	AI056699	TSPAN12
179	225325_at	0.558659	0.0019617	0.0599	AA133311	MFSD6
180	227425_at	0.431034	0.0020754	0.063	AI984607	REPS2
181	228044_at	0.497512	0.002121	0.0641	AI420319	SERP2
182	228033_at	2.17391	0.0021599	0.0648	AI341146	E2F7
183	235518_at	0.377358	0.0021705	0.0648	AI741439	SLC8A1
184	229455_at	1.78571	0.0021819	0.0648	AW137073	LOC102723694
185	203060_s_at	0.346021	0.0022076	0.0651	AF074331	PAPSS2
186	226420_at	0.318471	0.0022271	0.0651	BG261252	MECOM
187	243940_at	0.321543	0.0022358	0.0651	AW953679	TSHZ2
188	204058_at	0.574713	0.002261	0.0651	AL049699	ME1
189	206046_at	0.558659	0.0022611	0.0651	NM_003812	ADAM23
190	236330_at	0.444444	0.002263	0.0651	AW292996	TM2D3
191	211080_s_at	2.17391	0.0023069	0.0657	Z25425	NEK2
192	244521_at	0.343643	0.0023087	0.0657	BG236742	TSHZ2
193	242577_at	2.04082	0.0023199	0.0657	BF109197	LOC389834
194	209172_s_at	2.22222	0.0023447	0.0661	U30872	CENPF
195	225725_at	0.561798	0.0023561	0.0661	AL533234	ZMAT3
196	233824_at	1.96078	0.0024004	0.0666	AK025081	---
197	243041_s_at	0.561798	0.0024011	0.0666	AI217028	---
198	1569566_at	1.92308	0.0024216	0.0668	BC028196	TBC1D1
199	228268_at	0.507614	0.0024302	0.0668	AI758223	FMO2
200	232058_at	1.78571	0.0024594	0.0672	AU158358	---
201	238546_at	0.41841	0.0025195	0.068	BF344961	SLC8A1
202	226980_at	2	0.002523	0.068	AK001166	DEPDC1B
203	201161_s_at	0.581395	0.002549	0.068	NM_003651	YBX3
204	1557050_at	2	0.002571	0.068	CA448125	---
205	226661_at	2.04082	0.0025886	0.068	T90295	CDCA2
206	202177_at	0.403226	0.0026024	0.068	NM_000820	GAS6
207	1560648_s_at	0.540541	0.0026086	0.068	AI625538	TSPYL1
208	204072_s_at	0.490196	0.0026164	0.068	NM_023037	FRY
209	214825_at	0.480769	0.0026233	0.068	L10374	FAM155A
210	213183_s_at	0.390625	0.0026335	0.068	N95363	---
211	209197_at	0.381679	0.0026349	0.068	AA626780	SEPT11 /// SYT11
212	230869_at	0.390625	0.0026388	0.068	H09780	FAM155A
213	204695_at	1.81818	0.002648	0.068	AI343459	CDC25A
214	201116_s_at	0.333333	0.0027125	0.0692	AI922855	CPE
215	241386_at	2.04082	0.0027233	0.0692	AW270845	LOC100506691
216	220892_s_at	2.08333	0.0027591	0.0692	NM_021154	PSAT1
217	229991_s_at	0.574713	0.0027596	0.0692	AI167292	SYTL4
218	230097_at	1.85185	0.0027704	0.0692	AI207338	GART
219	223672_at	0.42735	0.002774	0.0692	AL136561	SGIP1
220	202992_at	0.12285	0.0027874	0.0693	NM_000587	C7
221	1552766_at	0.25974	0.0028243	0.0697	NM_147174	HS6ST2
222	236640_at	0.4	0.0028376	0.0697	AI638169	---
223	213933_at	0.15015	0.0028657	0.0697	AW242315	PTGER3
224	208079_s_at	2.27273	0.0028672	0.0697	NM_003158	AURKA
225	230625_s_at	0.505051	0.0028705	0.0697	AI056699	TSPAN12
226	228908_s_at	1.81818	0.0028981	0.0701	AW131553	LOC642852
227	225834_at	2.7027	0.0029209	0.0703	AL135396	FAM72A /// FAM72B /// FAM72C /// FAM72D
228	1559412_at	0.44843	0.0029708	0.0703	H04858	MIR99AHG
229	235301_at	0.414938	0.0029749	0.0703	AI797353	KIAA1324L
230	218355_at	2.22222	0.002975	0.0703	NM_012310	KIF4A
231	224975_at	0.52356	0.0029949	0.0703	AB037860	NFIA
232	234987_at	2.04082	0.0030022	0.0703	AV715309	SAMHD1
233	203666_at	3.7037	0.0030047	0.0703	NM_000609	CXCL12
234	1565651_at	1.78571	0.0030156	0.0703	BI868311	---
235	218883_s_at	2.5	0.0030238	0.0703	NM_024629	CENPU
236	204318_s_at	2.04082	0.0030545	0.0706	NM_016426	GTSE1
237	1558101_at	0.442478	0.0030676	0.0706	BM546261	NFIA
238	213524_s_at	0.440529	0.0031203	0.0706	NM_015714	G0S2
239	204162_at	2.94118	0.0031245	0.0706	NM_006101	NDC80
240	209642_at	3.125	0.00313	0.0706	AF043294	BUB1
241	220651_s_at	2.08333	0.0031366	0.0706	NM_018518	MCM10
242	203554_x_at	2.5641	0.0031422	0.0706	NM_004219	PTTG1
243	232541_at	1.88679	0.0031446	0.0706	AK000106	---
244	203145_at	1.88679	0.0031711	0.0706	NM_006461	SPAG5
245	202954_at	2.7027	0.0031828	0.0706	NM_007019	UBE2C
246	204170_s_at	2.38095	0.0031951	0.0706	NM_001827	CKS2
247	219502_at	2.27273	0.00322	0.0706	NM_018248	NEIL3
248	210089_s_at	0.549451	0.0032201	0.0706	BC004241	LAMA4
249	210559_s_at	3.0303	0.0032209	0.0706	D88357	CDK1
250	219274_at	0.275482	0.0032276	0.0706	NM_012338	TSPAN12
251	235529_x_at	1.85185	0.003287	0.0716	BF437747	SAMHD1
252	218541_s_at	4	0.0034184	0.0742	NM_020130	C8orf4
253	209709_s_at	2.7027	0.0034316	0.0742	U29343	HMMR
254	219534_x_at	0.380228	0.0034608	0.0742	NM_000076	CDKN1C
255	239319_at	1.92308	0.0034762	0.0742	BE542563	---
256	230180_at	1.92308	0.0034841	0.0742	AA521056	DDX17
257	227188_at	0.47619	0.0034899	0.0742	AI744591	EVA1C
258	238440_at	0.537634	0.0035314	0.0748	BG398847	CLYBL
259	213808_at	0.431034	0.003613	0.0749	BE674466	ADAM23
260	203474_at	0.315457	0.0036255	0.0749	NM_006633	IQGAP2
261	207379_at	0.30303	0.003629	0.0749	NM_005711	EDIL3
262	205765_at	3.33333	0.0036326	0.0749	NM_000777	CYP3A5
263	222161_at	0.446429	0.0036548	0.0749	AJ012370	NAALAD2
264	204315_s_at	1.88679	0.0036791	0.0749	AI340239	GTSE1
265	214318_s_at	0.480769	0.0036979	0.0749	W58342	FRY
266	229498_at	0.35461	0.0037115	0.0749	AI197932	MBNL3
267	230165_at	2.17391	0.0037142	0.0749	N31731	SGOL2
268	225107_at	1.78571	0.0037327	0.0749	AI963008	HNRNPA2B1
269	228115_at	0.520833	0.0037399	0.0749	AW299905	GAREM1
270	203214_x_at	2.94118	0.0037423	0.0749	NM_001786	CDK1
271	219588_s_at	2	0.0037539	0.0749	NM_017760	NCAPG2
272	209464_at	2	0.0037549	0.0749	AB011446	AURKB
273	220085_at	2.08333	0.0037603	0.0749	NM_018063	HELLS
274	239437_at	0.502513	0.0037608	0.0749	AI915827	---
275	204769_s_at	1.78571	0.00377	0.0749	M74447	TAP2
276	211380_s_at	0.581395	0.0037948	0.0752	D45864	PRKG1
277	238021_s_at	2.32558	0.0038433	0.0753	AA954994	CRNDE
278	231259_s_at	0.458716	0.003856	0.0753	BE467688	CCND2
279	1557051_s_at	2.12766	0.0038704	0.0753	CA448125	HOTAIRM1
280	219493_at	3.125	0.0038708	0.0753	NM_024745	SHCBP1
281	228368_at	2.43902	0.0038727	0.0753	AI936560	ARHGAP20
282	212940_at	0.568182	0.0038978	0.0754	BE350145	COL6A1
283	224348_s_at	0.497512	0.0039097	0.0754	AF116709	HOTS
284	228486_at	0.483092	0.0039556	0.0754	AW165999	SLC44A1
285	202779_s_at	1.75439	0.0039774	0.0754	NM_014501	UBE2S /// UBE2SP1
286	232793_at	1.88679	0.0040013	0.0754	AL359567	---
287	221636_s_at	0.45045	0.0040137	0.0754	AL136931	MARC2
288	226490_at	0.409836	0.0040177	0.0754	AA503387	NHSL1
289	233064_at	2.85714	0.0040247	0.0754	AL365406	ZFR2
290	230075_at	0.429185	0.0040358	0.0754	AV724323	RAB39B
291	208394_x_at	0.502513	0.0040534	0.0754	NM_007036	ESM1
292	1553972_a_at	2.5641	0.0040548	0.0754	BC007257	CBS /// CBSL
293	235609_at	3.0303	0.0040616	0.0754	BF056791	BRIP1
294	214081_at	0.490196	0.0040661	0.0754	AF070526	PLXDC1
295	242751_at	1.88679	0.0040901	0.0754	N55072	---
296	229538_s_at	2.12766	0.0040958	0.0754	AW271106	IQGAP3
297	213348_at	0.390625	0.0040976	0.0754	N33167	CDKN1C
298	204591_at	0.310559	0.0041111	0.0754	NM_006614	CHL1
299	212314_at	2.5641	0.0041339	0.0756	AB018289	SEL1L3
300	228285_at	2.7027	0.0042345	0.0768	AI989706	TDRD9
301	205348_s_at	0.462963	0.0042486	0.0768	NM_004411	DYNC1I1
302	226682_at	0.537634	0.0042573	0.0768	AW006185	RORA
303	244745_at	0.473934	0.0042665	0.0768	BG484193	RERG
304	205167_s_at	1.72414	0.0042844	0.0768	NM_001790	CDC25C
305	239002_at	1.81818	0.0042866	0.0768	AA748494	ASPM
306	222036_s_at	1.85185	0.004329	0.077	AI859865	MCM4
307	205637_s_at	0.367647	0.0043323	0.077	NM_003027	SH3GL3
308	213182_x_at	0.383142	0.0043384	0.077	R78668	CDKN1C
309	202820_at	0.578035	0.0043661	0.0771	NM_001621	AHR
310	210833_at	0.238095	0.0043726	0.0771	AL031429	PTGER3
311	235094_at	2.08333	0.0044194	0.0775	AI972661	TPM4
312	203968_s_at	1.78571	0.0044344	0.0775	NM_001254	CDC6
313	227717_at	0.425532	0.0044364	0.0775	BF939317	ARHGEF37
314	212022_s_at	2.38095	0.0044594	0.0775	BF001806	MKI67
315	203058_s_at	0.4	0.0044648	0.0775	AW299958	PAPSS2
316	226627_at	0.537634	0.0044952	0.0778	AI912094	SEPT8
317	229694_at	1.96078	0.0045444	0.0778	BF062828	WDR11
318	202018_s_at	0.595238	0.004565	0.0778	NM_002343	LTF
319	221207_s_at	0.534759	0.004569	0.0778	NM_015678	NBEA
320	210834_s_at	0.373134	0.0045718	0.0778	D38299	PTGER3
321	223749_at	0.377358	0.0045747	0.0778	AF329836	C1QTNF2
322	202728_s_at	0.340136	0.004584	0.0778	AI986120	LTBP1
323	230147_at	0.189394	0.0046653	0.0785	AI378647	F2RL2
324	204825_at	2.27273	0.0046699	0.0785	NM_014791	MELK
325	214109_at	1.81818	0.004675	0.0785	AI659561	LRBA
326	200953_s_at	0.2331	0.0046948	0.0785	NM_001759	CCND2
327	219148_at	3.33333	0.0047104	0.0785	NM_018492	PBK
328	208460_at	1.96078	0.0047358	0.0785	NM_005497	GJC1
329	1562275_at	1.81818	0.0047396	0.0785	AL832835	---
330	52837_at	3.22581	0.0047414	0.0785	AL047020	KIAA1644
331	223062_s_at	2.22222	0.0047986	0.0789	BC004863	PSAT1
332	220313_at	0.195312	0.0048026	0.0789	NM_022049	GPR88
333	229434_at	2	0.0048036	0.0789	AA865357	---
334	205694_at	0.138696	0.004839	0.0792	NM_000550	TYRP1
335	214710_s_at	2.04082	0.0048579	0.0792	BE407516	CCNB1
336	241401_at	0.515464	0.004868	0.0792	BG496631	WDFY3-AS2
337	218542_at	3.125	0.0048932	0.0794	NM_018131	CEP55
338	211726_s_at	0.492611	0.0049109	0.0794	BC005894	FMO2
339	238592_at	0.373134	0.0049438	0.0797	BE840636	---
340	202094_at	1.85185	0.004966	0.0799	AA648913	BIRC5
341	230229_at	2	0.0049895	0.08	AI692879	DLG1
342	241752_at	0.473934	0.0050293	0.0804	AA094434	SLC8A1
343	242671_at	2	0.0050575	0.0804	BF055144	---
344	242985_x_at	0.478469	0.0050664	0.0804	H05502	RNF180
345	228173_at	2.04082	0.0050711	0.0804	AA810695	GNAS
346	244605_at	2.22222	0.0051027	0.0806	AI832594	---
347	222039_at	2.27273	0.0051258	0.0807	AA292789	KIF18B
348	206632_s_at	2.5641	0.0051339	0.0807	NM_004900	APOBEC3B
349	201292_at	3.44828	0.0051916	0.0812	AL561834	TOP2A
350	212282_at	1.88679	0.0052007	0.0812	BF038366	TMEM97
351	205132_at	0.552486	0.0052292	0.0814	NM_005159	ACTC1
352	242110_at	2	0.0052539	0.0816	AV735587	---
353	1555996_s_at	1.69492	0.0052769	0.0817	AI332397	EIF4A2
354	227758_at	0.431034	0.0053097	0.0817	AW294092	RERG
355	216894_x_at	0.429185	0.0053182	0.0817	D64137	CDKN1C
356	212023_s_at	1.88679	0.0053318	0.0817	AU147044	MKI67
357	230135_at	0.268817	0.0053363	0.0817	AI822137	HHIP
358	241302_at	0.353357	0.0053812	0.0822	AI654048	---
359	205234_at	0.518135	0.0054124	0.0823	NM_004696	SLC16A4
360	1569607_s_at	2.38095	0.0054241	0.0823	BC016022	ANKRD20A1 /// ANKRD20A11P /// ANKRD20A2 /// ANKRD20A3 /// ANKRD20A4 /// ANKRD20A5P /// ANKRD20A7P /// LOC105379426
361	206302_s_at	0.574713	0.0054366	0.0823	NM_019094	NUDT4 /// NUDT4P1 /// NUDT4P2
362	214079_at	0.552486	0.0054865	0.0829	AK000345	DHRS2
363	1569112_at	0.421941	0.0055273	0.0832	AW020413	SLC44A5
364	1569940_at	1.85185	0.0055741	0.0836	BC039336	SLC6A16
365	207038_at	1.75439	0.0056048	0.0836	NM_004694	SLC16A6
366	227235_at	0.469484	0.0056089	0.0836	AI758408	GUCY1A3
367	243435_at	1.75439	0.0056144	0.0836	AI023707	KCNQ1OT1
368	214110_s_at	0.529101	0.0056265	0.0836	BF195104	LOC100996732 /// LOC645166 /// LOC654342
369	228909_at	1.72414	0.0056966	0.0837	AW131553	LOC642852
370	204306_s_at	0.561798	0.0057163	0.0837	NM_004357	CD151
371	202531_at	1.85185	0.0057164	0.0837	NM_002198	IRF1
372	219759_at	3.84615	0.0057222	0.0837	NM_022350	ERAP2
373	230748_at	2.12766	0.0057255	0.0837	AI873273	SLC16A6
374	213059_at	0.403226	0.0057258	0.0837	AF055009	CREB3L1
375	201641_at	1.96078	0.005774	0.0839	NM_004335	BST2
376	231205_at	1.75439	0.0057876	0.0839	BF055351	---
377	212816_s_at	2.38095	0.0057958	0.0839	BE613178	CBS /// CBSL
378	203570_at	0.328947	0.0058453	0.0839	NM_005576	LOXL1
379	1552658_a_at	0.44843	0.0058559	0.0839	NM_014903	NAV3
380	1552511_a_at	3.44828	0.0058656	0.0839	NM_020361	CPA6
381	204033_at	2	0.0058813	0.0839	NM_004237	TRIP13
382	211163_s_at	0.478469	0.0058861	0.0839	AF012536	TNFRSF10C
383	212281_s_at	1.85185	0.0059063	0.0839	BF038366	TMEM97
384	229994_at	0.4329	0.0059107	0.0839	R45950	NFIA
385	232504_at	1.92308	0.0059116	0.0839	AL389942	LOC285628
386	240383_at	2.08333	0.0059481	0.0841	AI239832	UBE2D3
387	1557270_at	1.88679	0.0059643	0.0841	AA632049	---
388	223229_at	1.75439	0.0059998	0.0841	AB032931	UBE2T
389	201160_s_at	0.574713	0.0060096	0.0841	AL556190	YBX3
390	242881_x_at	2.43902	0.0060206	0.0841	BG285837	LINC01296
391	233536_at	0.497512	0.0060691	0.0841	AI202664	ASXL3
392	230479_at	0.507614	0.0060695	0.0841	AI872374	EIF3F
393	235165_at	1.78571	0.0060695	0.0841	AW151704	PARD6B
394	208763_s_at	0.591716	0.0060835	0.0841	AL110191	TSC22D3
395	203700_s_at	0.454545	0.0060938	0.0841	NM_013989	DIO2
396	219306_at	2.38095	0.0061189	0.0841	NM_020242	KIF15
397	237466_s_at	0.343643	0.0061254	0.0841	AW444502	HHIP
398	204115_at	0.502513	0.006126	0.0841	NM_004126	GNG11
399	223775_at	0.328947	0.0062053	0.085	AY009951	HHIP
400	218726_at	1.96078	0.0062645	0.0855	NM_018410	HJURP
401	202729_s_at	0.328947	0.0062698	0.0855	NM_000627	LTBP1
402	204822_at	2.5641	0.0063014	0.0857	NM_003318	TTK
403	215509_s_at	2.17391	0.0063181	0.0857	AL137654	BUB1
404	221258_s_at	2.22222	0.0063864	0.0864	NM_031217	KIF18A
405	221884_at	0.421941	0.0064066	0.0865	BE466525	MECOM
406	209035_at	2.77778	0.0064322	0.0866	M69148	MDK
407	209822_s_at	0.456621	0.0064446	0.0866	L22431	VLDLR
408	219531_at	1.78571	0.0064966	0.0871	NM_018140	CEP72
409	224753_at	1.88679	0.0065289	0.0873	BE614410	CDCA5
410	202580_x_at	2.08333	0.0065446	0.0873	NM_021953	FOXM1
411	228729_at	2.32558	0.0066014	0.0877	N90191	CCNB1
412	219700_at	0.4329	0.0066066	0.0877	NM_020405	PLXDC1
413	1554507_at	0.502513	0.0066261	0.0877	BC027594	NAALAD2
414	213666_at	0.591716	0.0066757	0.0882	AK026589	SEPT6
415	202241_at	1.92308	0.0067266	0.0886	NM_025195	TRIB1
416	244042_x_at	1.81818	0.0067697	0.0888	AA883831	---
417	207426_s_at	0.442478	0.0067724	0.0888	NM_003326	TNFSF4
418	220295_x_at	1.78571	0.0068045	0.089	NM_017779	DEPDC1
419	231954_at	1.75439	0.0068406	0.0892	AL137273	DKFZP434I0714
420	210334_x_at	2.04082	0.0068592	0.0892	AB028869	BIRC5
421	210302_s_at	10	0.0068742	0.0892	AF262032	MAB21L2
422	205296_at	1.63934	0.0068888	0.0892	AL365505	RBL1
423	219978_s_at	2.5641	0.0069396	0.0894	NM_018454	NUSAP1
424	1552619_a_at	2.94118	0.0069467	0.0894	NM_018685	ANLN
425	202095_s_at	2.38095	0.0069559	0.0894	NM_001168	BIRC5
426	212021_s_at	2	0.0069668	0.0894	AU132185	MKI67
427	228692_at	0.289017	0.0069852	0.0894	N63377	PREX2
428	231835_at	0.574713	0.0070209	0.0897	AL359575	FAM213B
429	203213_at	2.77778	0.0070856	0.09	AL524035	CDK1
430	219527_at	0.512821	0.0070913	0.09	NM_017898	MARC2
431	232431_at	1.88679	0.007095	0.09	AI934556	NR3C1
432	206233_at	0.546448	0.0071982	0.091	AF097159	B4GALT6
433	227059_at	0.215983	0.0072061	0.091	AI651255	GPC6
434	225782_at	0.315457	0.0072357	0.0911	AW027333	MSRB3
435	212859_x_at	1.69492	0.0072897	0.0916	BF217861	MT1E
436	1555014_x_at	1.75439	0.0073813	0.0926	AB062488	---
437	226653_at	0.526316	0.0074296	0.0929	AB040910	MARK1
438	239548_at	0.60241	0.0074764	0.093	AW001754	NEGR1
439	235527_at	0.348432	0.0074803	0.093	U55983	DLGAP1
440	244753_at	1.78571	0.0074982	0.093	BF000430	---
441	205909_at	1.63934	0.0075033	0.093	NM_002692	POLE2
442	204823_at	0.431034	0.0075185	0.093	NM_014903	NAV3
443	33767_at	3.0303	0.0075689	0.0934	X15306	NEFH
444	243502_at	2.04082	0.007609	0.0937	BF035598	GJC1
445	212185_x_at	1.88679	0.0076258	0.0937	NM_005953	MT2A
446	233944_at	2.85714	0.0077032	0.0944	AU147118	---
447	223307_at	2	0.0077634	0.0949	BC002551	CDCA3
448	203764_at	2.38095	0.0077989	0.0949	NM_014750	DLGAP5
449	243286_at	1.66667	0.0078003	0.0949	AA682674	---
450	228563_at	2	0.0078077	0.0949	BE504215	GJC1
451	212611_at	0.526316	0.0078251	0.0949	AV728526	DTX4
452	232027_at	0.465116	0.0078664	0.0951	AL049548	SYNE1
453	224970_at	0.561798	0.0078947	0.0953	AA419275	NFIA
454	1562953_s_at	0.606061	0.0079292	0.0955	BC019264	WDFY3-AS2
455	235709_at	1.72414	0.0080467	0.0967	H37811	GAS2L3
456	232797_at	1.78571	0.0080892	0.0968	AU144005	---
457	228497_at	0.606061	0.0080958	0.0968	AI279062	SLC22A15
458	202705_at	2.12766	0.0081075	0.0968	NM_004701	CCNB2
459	236553_at	1.75439	0.0081377	0.0969	AW081685	---
460	235157_at	1.96078	0.0081608	0.0969	AW297731	---
461	243049_at	1.78571	0.0081712	0.0969	AI791225	---
462	238022_at	2.12766	0.0082023	0.0969	AA954994	CRNDE
463	233320_at	2.17391	0.0082216	0.0969	AB026156	TCAM1P
464	205347_s_at	2.7027	0.0082232	0.0969	NM_021992	TMSB15A
465	212279_at	1.75439	0.0082994	0.0976	BE779865	TMEM97
466	230896_at	0.293255	0.0083568	0.098	AA833830	BEND4
467	221703_at	2.5641	0.0083756	0.0981	AF360549	BRIP1
468	213397_x_at	0.595238	0.0083952	0.0981	AI761728	RNASE4
469	209835_x_at	0.546448	0.008424	0.0981	BC004372	CD44
470	209875_s_at	0.229358	0.0084347	0.0981	M83248	SPP1
471	219918_s_at	3.125	0.0084564	0.0982	NM_018123	ASPM
472	1555758_a_at	2.22222	0.0085756	0.0992	AF213040	CDKN3
473	222680_s_at	2.5	0.0085787	0.0992	AK001261	DTL
474	228323_at	2.17391	0.0086389	0.0994	BF248364	CASC5
475	206012_at	0.348432	0.0086406	0.0994	NM_003240	LEFTY2
