# Supplementary material for: Molecular Comparison of Imatinib-Naïve and Resistant Gastrointestinal Stromal Tumors: Differentially Expressed microRNAs and mRNAs
Source: Cancers (Basel). 2019 Jun 24;11(6):882. doi: 10.3390/cancers11060882 (PMC6627192; doi:10.3390/cancers11060882)
Supplement: Supplementary file 1 [file cancers-11-00882-s001.zip › cancers-520397-Supplementary/Table S7.xlsx]

## Sheet: Sheet1
Supplementary Table 7
ID	miRNA	X1KIT11	X4KIT11	X6KIT11	X8KIT11	X9.2.KIT11	X10KIT11	X12KIT11	X14KIT11	X23KIT11	X24KIT11	X25KIT11	X26KIT11	X34KIT11	X35KIT11	X39KIT11	X40KIT9	X45KIT11	X47KIT11	X48KIT11	X53KIT11	X55KIT11	X64KIT11	X78KIT11	X82KIT11	X86KIT9	X89KIT17	X95KIT11	X100KIT9	X101KIT11	X102KIT11	X108KIT9	X.KIT11	X119KIT11	X2KIT9	X27KIT11	X36KIT11	X42KIT9	X44KIT9	X54KIT11	X58KIT11	X70KIT11	X71KIT11	X73KIT11	X74KIT9	X77KIT9	X85KIT9	X91KIT11	X104KIT11
11135	[11135] hsa-miR-503	13078.4	19856.5	17582.1	15663.2	9731.8	10806.6	10546.8	9934.33	11153.9	10651.3	10221.1	5967.1	31581	25979.1	38649.6	28667.9	27424.6	25604.4	33327	28623.8	34073.4	26606.6	36509.2	39709.1	33311.7	32159.3	37215.1	12127	28728	21475.6	26648.7	40241.9	4422.46	10904.5	7657.14	24658.6	33374	30548.8	36902.9	35373.3	31638.3	32249.2	35599.5	39405.9	5756.99	34156.3	24789.5	19046.5
42591	[42591] hsa-miR-634	24442.9	9148.64	27533.6	20822.4	34422.8	25073	36263.8	23485.6	22217.5	33472.4	19177.6	16074	23532.6	43312.3	22021.7	32451.4	17637.6	29879.1	23032.3	22707.5	22616.3	25255.7	22183.7	13717.6	19592.5	19478.8	15416.1	22247.8	33385	34345.4	40406.5	43664.1	23962.3	12396.8	34472.4	12961.9	23514.8	41160.5	21548.8	15294.8	18882.7	16222.3	34823.8	20641.9	20717.2	11000.1	34671.2	29414.5
42735	[42735] hsa-miR-371-5p	36659.8	8249.02	24135.4	15045.9	25667.3	16434.4	19896.4	29014.3	30036.8	39244.8	9738.84	17728.2	5647.61	26457.6	10595.6	27045.5	19634.6	34905.7	19060.2	17600.7	30727.5	13957.7	18657.2	32666.1	23051.7	8196.76	19913.1	19734.3	29362.5	27978.9	33098.2	47358.6	31516.6	11857.2	21499.6	11744	18184.5	40052.2	13242.4	19917.5	27779.7	22006.7	28995.1	30706.6	41341.8	18257	20185.4	21850.3
42529	[42529] hsa-miR-939	18741.2	5904.89	10255.2	9388.77	6082.41	8245.36	14190.1	9881.32	12877	13118.9	9711.65	13175.5	22372.2	34047.3	25944.1	26142.7	16270.6	23817.7	27458.6	22426.4	25810	16912.2	34129.9	30614.5	30103.1	21481.4	28526.6	19210	31742.6	22565.7	24726.4	38738.5	12873.9	11341.1	20027.7	20284.2	29773.1	20217.1	9700.15	26732.4	28746.3	34353	25575.8	32241.8	9096.2	33630.3	37817.9	40501.4
42994	[42994] hsa-miR-620	21624.2	10111.2	31477.7	16846	27920.4	18158.2	32166.6	20207.8	6962.85	10299.8	14460.6	16116.7	23005.4	21667.1	31560.3	22391.6	21131.4	16301.7	23630.4	27440.8	33923.6	22283.5	44353.2	34440.1	22927.2	23853.1	27916.6	15158.2	18733.1	16830.1	17566.3	28452.1	10544.3	19335.5	10896.8	20134.8	22190.9	26220.2	30164.2	20946.2	22427.1	21797.4	32847.8	23015.6	9260.94	23186.1	16159.2	37886.1
29577	[29577] hsa-miR-374a*	28285.6	24405.8	15282.5	21648.6	27963.8	15620.6	15832	11462.8	14092.6	16337.1	20951.3	19255.3	34354.2	20926.5	26476.6	31304.4	28605.6	33650.2	22532.8	24779.3	15874.3	25337.5	17440.8	15435.7	11688	20547.9	16401.4	17909.3	22269.7	21391.5	31951.2	37542.8	14291	22942.2	20528	14904.6	16624.7	47339.9	22316.7	19611.9	12005.2	13746.1	19209.2	15295.6	25571.7	15085.6	23137.2	26296.1
11279	[11279] U6-snRNA-2	22024.8	21253.8	18977.4	19062.6	21359.1	5862.62	11285.8	8525.74	11572.1	14203.4	10250.3	9344.91	8431.56	23894.7	20440.2	26410	17739.3	24638.7	13050.7	14382.3	18138.8	14596.3	25950.6	12913.2	13219.4	9571.16	11243.4	12032.9	19202.9	29788.4	31919.5	25424.3	27877.4	23987.1	18234	10650.4	14639.5	22380.5	9119.56	7645.78	14207.4	16177.6	19200.6	12016.7	12364.7	15971.1	18244.3	19411
28150	[28150] hsa-miR-765	16883.3	12047.4	14409.2	14451	10778.8	11270.7	13664.1	12227.1	11523.5	11501.7	20610.3	15550.7	8304.86	18726.2	19433.8	11199.8	8560.5	12932.7	12770.6	15602.7	11948	14482.8	13377.6	16951.9	6379.98	10625.5	10145.2	19353.7	14284.9	13763.8	11740	14526	20763.1	11715.2	16219	17081.1	10941	8897.79	11159.7	15533.5	12440.7	13237.8	13520.1	11139.9	8236.97	16607.7	35027.2	41919.6
42751	[42751] hsa-miR-720	18817.9	18446.7	12392.8	14948.8	14251.8	10746.6	13781.6	8455.28	8716.63	10873.5	7424.41	10261.9	12699.6	12531	12674	14349.3	12000.1	11971.5	15255.7	14273.9	12225.6	12282.8	13812.3	9213.36	12820.2	13211.9	16804.5	8294.41	7978.06	13753.8	14035.7	10728.2	12714	17158.4	13205.4	12875.5	13193.5	7502.26	15683.4	16526.3	12899.7	11615.8	8763.74	10664.1	11626.7	16637.9	17158.9	14474.4
29575	[29575] hsa-miR-32*	10526.4	11953.5	8907.91	11814.9	17006.1	8922.28	12373.4	5579.37	3642.3	10205.6	41012.2	28720.9	18034.4	17046.5	12567.6	13353.8	32970.5	10746.9	7412.64	27217.2	12465.6	7354.03	12037.6	18397.9	14732.2	6109.62	7058.58	13300.8	11422.1	13214.6	9857.23	4384.88	16989.2	15237.1	18702.6	12259.9	9583.95	4933.56	8291.52	14082.4	12416.6	14622.1	7388.89	12783.8	8774.13	13575.6	28453.6	28698.5
42473	[42473] hsa-miR-224	18417	13790	8882.59	13634.9	12292.2	8888.48	8422.35	6218.63	10540.2	10121.9	12839.5	10998.3	15192	11421.5	17277.2	12477.5	13500.1	12714.7	13022.2	15791	8091.78	13178.5	14048.5	9400.46	9156.65	11583.8	12284.8	9261.08	4088.47	9831.16	11077.6	4327.3	11191	16245.7	19728.5	10920.7	11734.8	8138.1	11805.8	10950.2	5643.5	10287.1	4090.74	8718.41	13274	9017.31	14882	14039.5
28431	[28431] hsa-miR-1908	8756.58	9944	13722.4	7912.33	1586.06	5184.37	7227.32	6933.55	6947.1	3807.76	6410.15	4660.91	8994.6	14239.8	15200.9	14772.7	6358.78	14062.8	13742.7	18758.1	19353	12166.3	19057.8	13776.3	11116.9	10257.1	14573.2	9803.49	23333.9	14757.1	14439.4	38100.8	2860.67	4401.17	7165.14	14372.2	12693.9	5869.27	8025.21	11944.1	13956.1	9655.71	21746.7	18318.5	2685.62	12424.8	10100.5	14833.8
11177	[11177] hsa-miR-518a-5p; hsa-miR-527	12158.2	23069.1	14081.8	19033.9	11858.9	13161.1	8975.62	14649	15023.1	11075.4	1414.29	13694.3	9967.43	579.114	13905.5	7326.43	15343.9	6876.94	9786.17	547.145	4611.85	17950.1	2622.04	7781.5	10734	15085.8	11530.8	7704.57	8223.71	5933	5794.29	5049.85	6980.52	20686.4	12891.7	20054.9	11704.3	6462.09	15107.3	14206.5	15350	14011	4798.28	6480.17	15309.6	15901.3	9499.5	3498.5
42486	[42486] hsa-miR-149*	11641.2	5104.01	6466.44	1628.09	8978.2	5396.98	7417.5	6204.88	9412.98	7551.39	9032.97	9935.57	7930.49	12634.8	7506.1	13292.8	6722.14	12357.4	7602.54	15922.5	9731.12	10718.7	11386.1	6763.91	11782.2	8875.27	8839.24	15074	26144.9	11864	14600.5	27684.3	12124	6205.14	8762.65	8301.1	11609.2	6630.42	3582.48	8270.36	12093.2	12161.1	29560.8	10687.3	6330.54	10654.7	7282.25	28013.9
42459	[42459] hsa-let-7e	10339.9	11080.9	10781.1	11817	5763.21	6276.7	10848.6	6468.52	5120.98	6367.62	10240.4	11816.7	7637.59	9604.94	13486.9	7639.4	5861.69	7212.08	6122.92	10825.3	5836.44	9036.05	7150.93	8199.23	6218.18	7294.5	5013.48	11202.9	10837.6	9386.14	8619.46	11457.7	6423.1	9164.67	10485.5	13490.2	9324.43	5025.26	8624.92	9386.82	12320.5	12680.8	9158.81	5365.55	3499.95	12441.1	15912.8	17080.6
28966	[28966] hsa-miR-574-3p	14518.5	26000	13828.8	16818.5	12250.1	11530.1	8780.98	11772.2	11985.4	10476	2381.97	11370.2	7233.62	1105.47	8980.95	7162.17	7690.27	6632.74	5864.42	1082.32	2893.26	11307.4	1792.99	5168.1	7351.07	10001.9	8471.11	11750.6	8086.6	5813.04	6638.73	7113.07	7265.99	20588.4	12515.5	17160.9	6735.95	7265.27	9307.03	9293.26	11247.1	9225.32	5724.19	2815.42	11659.3	11263.3	5962.02	6101.67
21757	[21757] hsa-miR-766	12110.7	17518.1	7358.86	13927.3	12581.7	7017.84	8414.84	9019.84	9024.75	9882.52	4515.18	4653.83	4301.16	7533.69	11584.5	9661.23	3569.44	7468.07	4900.32	8476.12	6406.65	4715.09	11048.6	8928.17	6115.28	6978.78	6939.03	10319.4	4689.02	8166.28	6901.38	12121.8	7307.44	12917.3	12188.4	10029.2	4513.12	9618.08	8215.52	8141.26	5502.02	7848.47	8137.84	4670.02	8485.14	7548.12	16246.1	15545.4
17393	[17393] hsa-miR-603	11690	19322.7	9577.53	12884.4	10396	7299	3854.44	8721.63	9361.68	6763.72	386.047	7247.85	6515.82	92.3169	9950.34	8489.97	12169.8	7177.27	4863.3	40.4098	3738.67	16639.1	3200.5	7636.89	9676.18	12481.4	12280.4	5166.06	7247.55	6886.17	6422.32	6626.45	4378.18	15774.7	11378.1	15519.8	12592.2	7403.59	9843.89	11691.1	14171.3	10944.9	4674.16	6603.24	6128.5	14419.3	5148.4	596.973
42827	[42827] hsa-miR-652	11171.4	14104.5	7977.49	14190.8	8108.16	8717.67	7290.19	6021.65	5274.55	6336.25	10174.5	8714.05	3184	6616.77	4229.98	7807.46	2558.06	7654.58	4068.92	5978.9	6619.19	2995.02	7814.15	6576.72	4272.13	2818.23	7803.6	5988.37	10681.3	7800.76	9857.51	22167.9	9181.93	15439.5	3308.31	3359.35	6029.55	37331.1	2222.69	2460.19	3702.7	4721.69	18964.6	8255.92	5965.58	4421.95	5280.55	7045.58
11138	[11138] hsa-miR-506	5072.51	2772.99	7478.81	4031.31	3732.97	6094.58	6063.71	5739.75	6347.72	5933.8	5704.56	4950.88	8848.91	5807.48	7012.67	5620.12	8104.31	4920.45	8726.62	11925.4	6287.23	8355.18	6299.11	4306.83	7655.1	7637.65	5759.59	6249.03	6375.5	5181.42	5930.04	9484.53	6644.07	4362.51	4845.02	6733.71	6974.26	17070.1	7123.62	7329.13	6628.86	7996.09	12550.6	5451.21	7635.23	7160.65	7905.16	3899.53
42762	[42762] hsa-miR-665	9075.43	10148.4	5524.26	5789.95	3688.16	4766.71	4360.25	3141.08	3546.14	4279.35	8121.57	7669.9	3282.04	5066.54	7444.28	6121.97	4055.18	5376.22	6422.66	8948.68	5940.22	3882.64	8146.3	9364.71	5050.29	5525.47	8732.1	7712.33	5594.66	6743.1	5516.88	4593.16	5387.59	6983.53	3236.3	10746.9	7994.32	3766.01	4276.67	6693.15	7230.18	4962.62	5533.11	10274	7372.33	11413.9	10161.7	7355.11
42701	[42701] hsa-miR-30c-2*	3355.56	13809.5	6893.06	9597.03	4535.02	3894.68	3979.9	4068.69	3991.16	4052.82	4284.52	3755.96	8213.24	7010.49	13145.5	4688.23	5104.43	4170.58	5634.3	8066.39	7441.92	5494.48	10366.4	11569.7	7670.16	6324.7	6948.91	4067.41	3920.56	4427.68	3814.69	4117.82	3064.04	5777.51	2846.08	12160.9	6846.95	3297.49	12449.4	10058.5	9586.69	6329.74	4638.52	8624.93	3633.57	11354	11481.9	5584.67
11093	[11093] hsa-miR-379	7193.78	3163.63	6631.82	3860.42	3460.12	5132.06	5275.06	5363.07	6908.31	6803.33	6998.26	6917.48	5359.8	5772.78	3906.71	4996.6	3177.66	4597.47	5618.65	8161.47	4931.24	5396.2	4687.42	3063.66	5121.31	5775.28	3205.66	10216.3	6327.42	4725.96	6342.11	9059.47	5380.42	4461.56	6925.86	2963.68	4428.99	10690	4829.16	4198.11	3686.71	4613.62	10892.9	3606.02	7300.66	4487.27	11201.9	5011.92
42540	[42540] hsa-miR-494	8833.62	4070.41	3749.54	7146.51	3198.6	5670.61	4964.67	3109.37	2977	3817.35	5665.16	6838.48	4964.15	5954.67	10796.4	6880.56	5427.32	5412.55	3766.28	6164.27	5441.4	3296.52	6599.45	4548.5	4106.55	4920.09	8213.96	5868.05	2510.05	5656.51	4871.46	3409.04	10402.5	7003.94	3776.28	2854.85	9014.15	2572.25	4672	4298.24	3768.81	2892.81	3549.43	7571.38	3956.14	9110.84	10144.3	3037.28
42558	[42558] hsa-miR-497*	9992.65	4827.82	4330.11	6685.93	6517.54	4783.57	2414.7	3456.67	3867.42	3318.23	4479.18	4460.93	9774.83	4818.57	11721.3	7186.89	7891.02	5484.31	6015.69	9485.28	3376.54	6932.13	4671	3545.82	4034.84	4806.12	4536.55	4810.56	2853.97	4746.22	5593.45	2798.23	6084.87	7390.11	10856.9	4437.03	4156.71	3585.49	3703.37	5362.59	3765.91	4558.37	1790.2	3758.99	6080.06	5669.98	6696.71	8812.36
17836	[17836] hsa-miR-30b*	3609.8	5770.04	3399.81	2417.59	2256.18	2253.55	3696.61	3005.48	3277.29	2750.12	4884.86	2675.64	4128.82	10132.9	7481.01	6104.98	3228.63	6476.29	3174.63	8164.51	9414.78	4799.52	9692.36	8207.53	3186.03	4637.09	4108.47	8133.02	6830.78	7823.72	5415.84	6657.43	4690.22	3253.71	5445.26	5464.12	5588.78	3309.39	2487.41	3325.62	5310.31	4631.16	8665.43	8942.05	3000.15	4189.78	14534.5	12709.9
11141	[11141] hsa-miR-509-3p	5211.17	2480.03	4846.74	4280.55	5084.41	4924.92	4937.15	5300.52	5270.87	5385.49	5713.37	4311.73	5666.85	3508.64	4590.13	2964.38	4391.64	3162.45	6231.62	8515.21	4213.87	4758.95	4603.55	2919.55	4027.28	5196.25	3889.92	4083.87	4052.81	3129.29	3028.43	5547.93	4914.75	2783.29	5417.51	4314.8	4260.6	8068.1	4905.93	4585.08	4049.26	4681.18	7796.89	3164.6	4784.98	3204.94	2831.97	7779.86
42847	[42847] hsa-miR-497	12136.7	13188	8295.85	16518.7	7919.88	7582.49	4239.23	8401.18	7603.93	3224.16	518.947	5205.1	4668.82	61.8157	9641.6	4479.29	7692.21	4160.76	3280.18	44.3258	2554.82	9158.09	1705.91	4660.6	6595.89	6410.12	10231.7	2840.47	2515.14	3400.82	3136.94	2987.83	3849.95	12351.7	4341.85	14186.3	8753.24	2551.63	6485.76	7505.7	9927.26	6771.47	1562.43	4317.86	6369.6	11306	1012.62	404.396
11097	[11097] hsa-miR-382	3998.53	2590.97	4910.02	3189.77	4567.02	4661.57	4751.49	4869.91	5676.88	5501.49	5942.13	4962.9	4418.56	4984.22	2797.59	4254.16	3575.42	3767.68	4437.55	4684.39	4162.87	3392.52	3872.63	2980.1	3528.38	4301.36	3055.06	6191.27	5319.74	3862.41	4540.55	6861.94	4714.12	3108.91	2622.26	2184.46	3170.79	11104.1	3375.72	3506.51	2759.19	3304.34	9361.46	3530.41	6759.14	1994.12	2312.04	2699.6
11098	[11098] hsa-miR-383	4436.94	2064.22	3906.47	2957.57	3740.15	3781.59	3727.63	4490.77	5617.68	5634.19	4153.5	3403.45	4891.65	4181.8	3814.67	3658.91	3659.06	3986.96	4852.45	7091.08	4361.34	4710.02	4579.31	3418.23	4872.78	5511.37	4066.83	4808.14	5366.67	3749.91	4554.36	7700.29	4252.36	2817.89	4809.41	3346.11	4649.6	11340.1	4075.18	4222.01	3938.11	4736.7	10221.6	3866.62	5284.47	2774.32	2621.32	2806.96
17295	[17295] hsa-miR-583	1774.01	6182.42	2881.47	3305.53	1867.04	3800.52	4173.2	2717.73	3610.44	3745.82	5354.61	4363.09	4927.78	6904.79	5562.46	4216.76	3959.57	3509.53	4287.81	4811.45	4140.7	3578.38	5099.43	7291.96	4196.83	3232.71	3944.73	6719	4325.14	4671.29	3645.23	3284.62	5681.53	2871.06	3323.09	4722.69	4266.1	3674.46	5573.25	4180.4	4830.26	5734.13	3976.03	4373.65	5520.66	4413.35	11660.4	12930.7
11278	[11278] U6-snRNA-1	8248.96	2556.5	2280.55	2347.31	3692.66	1760.08	2694.43	2001.04	2025.35	3082.35	2844.83	2880.47	3605.04	10362.9	4705.4	8145.14	3974.91	7960.89	3694.44	3736.64	6941.66	2567.18	10241.8	2653.61	3601.69	3192.11	5693.65	3702.06	6933.5	10436.2	10032.9	9297.55	7280.05	3282.65	7573.07	2916.1	5445	4708.99	2655.52	951.99	5253.33	4015.59	4150.43	5104.95	2961.25	2802.59	10199.8	11545.2
42917	[42917] hsa-miR-551b	2885.15	11479.8	7961.36	9230.65	3443.1	4802.68	3838.45	3006.6	3535.72	3557.68	1603.66	2492.95	6165.36	4219.02	5925.2	4257.18	2804.08	1664.07	3662.37	2381.77	4999.04	3414.9	11647.9	8441.91	7367.81	3884.26	4569.98	5794.89	2077.6	2721.28	2900.22	4442.48	949.173	9132.08	3357.06	6691.79	3688.14	2343.46	7083.97	7599.62	3602.16	4489.13	4584.68	2337.13	2223.17	3600.32	4845.84	10181
13177	[13177] hsa-miR-143	4044.81	3075.17	2099.49	2610.8	3016.16	1572.45	2677.85	3198.51	3289.45	4213.55	2607.67	1320.99	2666.64	4598.86	3561.98	5000.46	2906.64	6233.74	3037.22	1064.46	5209.34	4162.9	6429.95	3973.75	4104.28	2993.41	5828.45	4191.88	6065.16	5998.58	5130.26	5459.76	3868.06	2887.56	2982.89	2129.22	4489.46	4529.38	3256.13	3712.78	2881.33	3971.39	2943.98	4824.94	2545.89	1768.86	2638.73	6155.18
17522	[17522] hsa-miR-658	2733.22	3095.76	2467.19	2599.62	1854.07	1420.95	1853.83	1847.17	2117.47	1359.43	2473.2	2242.5	3171.63	6341.57	3339.92	3767.91	1642.26	4287.01	2122.53	4140.14	8632.42	2016.81	10173.1	9221.63	4710.23	1750.86	5080.92	4038.7	5619	3617.9	4150.6	5229.39	3308.46	2026.17	1862.56	5280.8	4750.71	3896.98	2984.2	3496.05	7728.02	6767.08	5604.15	8570.82	1627.23	8881.91	5015.67	6411.86
17878	[17878] hsa-miR-193a-5p	2855.67	2769.88	2368.3	2824.97	5036.67	3596.77	2612.01	2819.07	3801.79	3470.83	7471.1	4691.37	3572.87	8692.31	2527.48	4751.31	2663.46	9670.48	3246.09	4550.03	9650.31	3018.31	3505.04	3480.73	1719.07	2421.52	3217.81	6629.52	12466.1	9523.41	9630.62	9541.95	5490.09	1999.95	2375.83	2708.86	1447.6	3536.3	4129.47	3148.64	2087.19	2397.07	4293.45	9972.76	3370.4	2486.35	10070.9	6262.94
11140	[11140] hsa-miR-508-3p	2538.27	1778.42	3985.05	3844.88	3529.14	3241.64	2802.76	3856.43	4964.8	3600.43	3780.05	3272.18	3797.4	3525.93	2379.52	3167.25	3004.86	3245.88	3925.29	4680.28	3665.51	3234.37	3834.38	1751.03	3707.27	2986.8	2931.98	5593.71	3477.68	3293.09	3069.26	4340.36	3277.83	2582.53	4493.01	2113.95	3151.38	6810.72	3098.58	3136.35	2560.6	3190.62	6939.24	3644.98	3685.33	1976.63	3783.09	2913.3
11139	[11139] hsa-miR-507	4005.84	2237.83	4454.27	2585.81	3262.12	4214.01	3777.56	4337.11	4628.27	3896.69	4796.9	3702.21	3415.67	2711.92	2663.37	2794.15	3006.25	2579.2	3780.09	4769.43	2767.61	3807.01	2691.63	1947.45	3341.69	3727.84	2562.73	6607.13	3190.77	2807.7	3050.62	3960.03	4252.6	2893.52	4092.5	1893.97	2731.33	7190.58	2808.22	2770.61	2510.77	2899.02	6728.15	2313.84	5171.4	1862.32	2165.22	2669.13
11102	[11102] hsa-miR-410	2394.71	1615.99	3434.3	2859.25	4552.48	4119.18	4151.33	3912.65	4586.78	4720.17	3945.51	2966.77	3237.45	3442.71	2810.17	2712.66	2733.25	3185.45	4089.75	3976.43	3145.97	3617.76	3266.97	2261.54	3048.97	3755.71	2684.51	4403.33	2262.42	3126.24	2777.8	4438.98	4564.79	2632.83	4285.78	2017.97	3048.85	6821.87	2903.16	2766.38	2372.1	2826.17	6560.06	2751.77	4220.93	1847.11	1340.16	2024.32
13147	[13147] hsa-miR-96	4159.63	13193.4	5192.33	9061.08	3891.33	2791.7	1581.16	6559.49	8105.4	3740.52	75.5481	1279.29	2606.63	90.4257	3154.87	3541.19	3447.58	2508.45	2509.31	63.5931	1300.93	8134.74	779.779	1532.84	4159.07	4189.79	3553.03	2113.61	3048.92	1807.69	1794.35	2245.19	1472.99	4077.46	4296.47	13463.2	3374.92	3290.06	4949.81	4913.5	5885.89	5267.33	2141.83	2111.57	5568.45	5882.24	862.889	290.727
5560	[05560] hsa-miR-185	2514.56	9423.82	4025.04	5288.64	2547.11	2857.84	5729.97	2484.76	2998.73	2623.52	3653.27	3928.37	2496.41	5375.58	3065.18	2182.1	1823.05	2853.1	4846.57	3032.31	3300.64	2082.8	4028.97	5534.51	2621.87	1729.11	2537.82	3338.95	3617.07	2999.21	2465.05	3620.13	4396.55	6051.98	1849.19	3923.57	2322.43	2054.65	3160.84	2726.56	2609.85	2440.35	3044.21	3577.44	3346.74	3024.12	4361.66	8551.95
42537	[42537] hsa-miR-520d-5p	3740.56	4212.73	2352.33	3054.17	2961.41	3152.13	2858	2563.74	3175.2	4286.44	2314.24	1974.32	2666.44	2886.43	5950.31	2724.14	3192.12	2451.56	3055.55	3674.89	2132.41	2559.32	3837.16	3217.78	3143.67	3443.12	2386.27	2832.18	2005.91	2539.38	2168.76	2343.06	5559.75	4315.95	3003.2	2484.56	2041.77	2804.69	3932.4	3493.58	3065.09	3287.26	2049.53	2735.38	3559.16	2404.73	6189.5	5988.73
17904	[17904] hsa-miR-185*	4079.6	1497.7	985.799	1064.78	4231.62	987.216	678.116	1125.33	1265.37	1362.14	12594.6	4975.8	4679	5626.63	1972.07	4477.86	4704.02	2940.23	1366.74	3413.06	5199.03	1224.99	3107.81	1609.16	3746.78	2774.53	2802.01	5045.56	3201.78	3570.44	2399.8	3084.23	2741.76	1009.1	3022.15	847.157	1727.08	2312.8	1244.25	2350.58	1106.54	4881.9	1411.05	5130.07	1101.03	850.432	1505.22	2045.32
42564	[42564] hsa-miR-26b	2817.32	3064.53	1754.6	8141.53	4925.17	5417.82	5831.45	3815.3	3232.01	5860.04	2500.23	4728.03	2663.75	2032.32	2353.02	1324.04	1858.71	4758.98	3217.22	1590.75	2374.65	4406.79	2006.89	1865.74	1531.01	2828.82	2177.22	2802.45	2976.77	3205.19	2791.2	2211.23	3593.19	1483.52	2471.12	1690.18	1867.45	989.668	1737.92	1559.51	2131.53	2302.58	1513.12	2797.48	2400.41	5211.61	6514.1	7429.94
42785	[42785] hsa-miR-921	1840.47	5365.11	3413.52	5903.01	2081.71	1969.66	3192.06	2600.12	2513.17	2748.14	3301	3264.5	3084.83	2258.15	3537.31	1191.38	2308.6	1724.65	2293.4	4497.7	2161.73	2460.11	2668.07	2846.41	2879.17	2302.38	1634.03	2935.44	1385.97	1344.93	1069.06	1683.85	3073.63	4091.61	2188.58	3598.09	2854.36	1286.08	4033.19	3154.7	3138.72	2803.44	2306.59	2511.34	2375.41	2314.1	4955	6565.55
32825	[32825] hsa-miR-620	1804.22	1830.13	1484.98	2708.6	1222.04	1887.75	2585.9	1393.84	1962.49	1884.12	1243.48	1767.85	1763.47	3679.42	4328.19	1304.4	1388.6	2305.93	1901.27	2519.33	2108	1432.96	2781.9	5853.21	2289.29	1021.22	1746.66	1457.58	3105.55	2416.4	2303.25	3562.73	2310.74	1445.89	1092.72	4099.99	2325.02	2359.96	2412.38	2642.61	3762.24	3788.72	3371.15	3220.28	1623.55	5179.64	1814.99	3924.15
42470	[42470] hsa-miR-543	1126.51	1182.95	1410.46	1050.33	1711.41	2332.57	2269.38	1215.51	928.595	2868.19	15527.9	4940.61	3187.6	7849.13	2018.68	4212.79	5866.64	2876.29	1488.67	11225.5	2222.16	1353.68	2548.73	3079.91	1765.13	1166.63	1077.55	3232.4	4703.15	4233.96	3252.64	2627.35	1794.71	1953.37	3813.5	926.251	1012.84	4188.86	1052.97	1333.8	1320.27	1961.68	4675.84	2205.11	2067.99	1163.02	10266.4	8793.45
42820	[42820] hsa-miR-302d*	2266.58	7453.72	3084.48	8944.76	2952.94	4017.74	4479.28	2361.18	2091.64	2533.73	2332.27	2800.48	2772.29	1803.03	3815.92	1357.29	1679.47	1619.15	3072.61	2268.49	1390.77	1630.81	2705.49	4305.33	2260.86	1652.9	2155.91	1774.82	926.806	1591.79	1014.25	1372.7	2512.31	5022.15	1285.79	3063.98	1740.5	1313.8	3166.73	2672.16	3335.23	2418.8	1344.36	1694.1	2056.43	2559.35	2097.21	2411.13
27740	[27740] hsa-miR-574-5p	1352.48	1041.15	1314.57	1008.3	2230.77	1178.69	1632.97	1106.98	815.688	1738.63	16126.9	2641.91	3247.11	9721.46	1458.13	2936.22	3902.56	2146.82	1172.81	8754.2	3061.09	595.543	4083.49	2869.16	2820.17	723.424	916.48	3003.68	2294.58	2221.97	1469.67	1344.22	2046.94	1186.91	2738.15	703.592	1157.62	952.11	1194.86	1715.32	1142.84	2206.58	2998.45	3082.61	578.55	1067.62	2136.5	4837.72
42467	[42467] hsa-miR-129-5p	1729.46	1178.74	1206.69	1544.48	1082.37	1184.99	977.954	1634.56	2034.27	2303.35	1644.3	1181.09	1954.87	5883.17	1924.85	4249.49	1473.71	6812.41	2378.82	3428.17	4847.56	1284.53	5915.07	3624.78	1476.19	1649.65	4983.89	3615.44	5734.17	5857.76	6373.21	6109	1060.92	976.711	2157.69	1714.23	3028.81	2839.58	2938.4	2231.58	1830.27	1723.13	3173.35	5335.94	1359.81	2089.78	1902.97	2541.03
13131	[13131] hsa-miR-518c*	1339.23	2437.82	2407.06	3183.84	1545.69	2035.69	2291.03	1371.31	1567.36	1807.91	3262.23	2716.21	1846.88	2223.76	2115.82	1047.1	1443.49	1794.7	2321.76	2767.36	1698.75	1575.57	2714.47	3218.39	1891.47	1507.96	1497.26	2036.27	1223.03	1367.78	1131.99	974.358	2244.75	2395.67	1166.19	1933.96	1550.16	1058.07	2161.79	1526.58	2455.12	2201.46	754.548	2345.83	2286.15	2095.34	1757.99	2104.21
19004	[19004] hsa-let-7c	2370.17	2679.09	1497.31	1406.86	2127.59	1771.07	2594.68	2806.85	2162.26	3167.87	1918.49	2241.69	1760.27	1371.54	1445.91	1064.38	1615.42	1442.27	1892.98	1793.34	1862.17	2288.62	1748.83	2105.84	1858.6	2127.42	1956.33	1983.58	1318.53	1045.49	1443.97	956.903	3652.97	1560.82	2776.43	1873.99	2053.6	466.138	1788.21	2711.47	1648.56	1482.14	892.603	1548.69	1761.89	2508.76	2367.37	3987.62
13148	[13148] hsa-miR-195	2089.54	3577.4	2576.42	2778.16	2735.69	1564.84	964.341	2575.32	2420.82	948.162	80.3244	623.978	1365.47	507.048	2359.91	1794.98	1798.05	917.436	1835.32	76.8736	1442.13	2436.15	1153.99	1496.57	2832.82	2012.03	3031.99	889.542	1562.82	667.337	1024.11	2578.91	658.656	3282.18	1018.28	4805.97	2108.09	1827.56	2164.58	2658.69	1968.68	2022.91	1371.43	1886.36	2198.11	1870.29	376.235	301.912
28536	[28536] hsa-miR-18b*	2380.75	998.838	1550.09	1676.42	1544.44	2614.17	1117.45	1117.93	1658.21	1443.24	1744.67	1471.2	1457.52	994.444	2753.23	2633.21	1816.65	1049.35	1383.75	2222.3	796.679	2010.96	1959.8	655.739	916.944	1605.81	2035.5	1393.33	1238.88	2242.44	2153.34	1929.24	3326.33	2078.25	1791.03	1247.97	2253.51	3743.53	1023.68	863.496	1053.99	856.77	2947.65	2106.1	1663.93	1482.57	3291.77	1574.31
42965	[42965] hsa-miR-424	2331.73	1197.68	1704.63	1758.01	1739.61	2300.39	1984.64	1652.86	2315.38	2527.84	1215.03	1460.88	2489.28	1695.05	2396.42	1467.05	1293.57	1284.38	1395.53	1106.81	987.162	2201.53	1336.91	1554.22	1796.61	1235.93	1393.65	1925.76	836.034	1273.78	1146.5	1130.47	1892.01	3106.51	1684.23	1881.83	1389.38	821.877	1765.06	1692.33	1716.46	1605.53	1399.54	762.909	2974.06	1335.25	1850.53	1819.03
42581	[42581] hsa-miR-513a-5p	1265.65	1484.37	2746.64	4427.78	1225.14	1511.7	1978.35	2152.79	1840.69	1278.78	1006.58	941.776	1413.2	1548.28	4355.54	1481.94	1273.44	1869.26	1396.4	2495.89	1075.09	1970.9	2405.64	2335.12	1264.96	2011.51	1718.35	1829.47	1457.71	1222.38	982.138	3676.32	1174.69	1221.93	1271.28	2751.16	2030.09	1653.69	2548.8	1968.69	1607.57	1290.88	2727.63	3202.59	535.038	2300.94	5019.11	886.043
42914	[42914] hsa-miR-550	488.788	1527.18	2367.1	1385.53	831.694	1024.81	1685.46	1188.71	905.462	860.015	1842.69	1286.99	1377.98	2115.59	1923.16	1111.55	1635.11	897.033	1561.27	2076.81	1454.89	968.705	1532.31	1326.03	1375.32	2359.39	1095.17	2051.87	1431.58	868.947	1377.4	2027.92	924.281	1410.32	1527.92	1341.63	1276	524.99	1520.29	1913.03	2975.38	1603.71	1507.45	1333.03	1019.53	2376.91	3684.95	2789.1
42513	[42513] hsa-miR-300	1871.15	1258.19	1404.84	1918.92	2007.59	1835.46	1395.73	1426.2	1100.75	1249.74	1113.51	1023.33	1308.19	1894.68	1521.45	1146.46	1887.29	794.91	1012.88	1670.77	849.368	777.354	1970.87	2094.26	1482.37	696.239	776.53	801.719	908.156	1020.85	725.182	847.029	968.469	1714.77	1874.68	1436.88	1057.96	1501.85	1209.11	1541.19	1667.53	1426.09	1459.04	624.573	1312.01	732.867	1562.94	3241.09
42679	[42679] hsa-miR-642	1288.68	1500.62	1268.4	1938.11	1821.99	2067.1	1322.5	1211.89	1108.82	1001.51	1372.56	1267.11	2734.91	1115.2	2985.79	1217.99	3114.57	857.116	2011.63	3749.37	581.413	1149.58	1859	2308.11	1766.21	1229.02	1385.96	1021.77	603.691	923.292	668.142	442.879	1422.83	1553.8	2875.35	3419.18	1339.57	184.785	1501.04	2185.25	1791.04	1450.38	332.023	841.156	1432.35	2088.53	1551.02	1915.64
42942	[42942] hsa-miR-134	880.655	1494.06	956.495	917.759	685.666	730.795	892.774	935.064	814.185	857.432	840.827	768.238	1712.71	1850.38	1435.04	1590.46	1269.69	1411.86	1852.13	1514.67	1384.88	1651.69	1473.98	1591.58	1156.17	1217.52	1447.15	671.686	1523.87	1590.58	1886.11	1846.45	599.321	1086.36	922.327	1683.9	1412.41	2844.85	1565.93	1649.36	1440.97	1199.73	2156.78	951.782	698.517	1655.93	710.643	986.548
42539	[42539] hsa-miR-933	895.074	1540.02	920.593	1196.56	1040.3	1322.46	1069.59	985.075	1251.12	1511.12	1999	1313.22	1036.42	1314.77	928.427	1362.55	945.982	1406.83	2018.61	2763.57	1548.55	1019.63	875.667	1626.62	1187.97	916.26	1623.93	1738.2	2497.02	1206.53	1556.54	1621.19	2335.31	870.353	952.389	1807.83	903.426	1342.79	882.848	1127.67	953.755	1107.56	1980.81	1539.29	1842.02	1709.72	1208.5	1825
42442	[42442] hsa-miR-498	1085.65	1363.41	1153.26	1232.62	1120.67	970.528	1062.16	1337.35	1720.21	1048.41	1500.61	1443.76	1211.61	2942.66	1087.62	1834.17	1102.84	2400.41	1049.12	1709.43	1446.58	1176.9	1370.44	2697.16	1431.46	1216.42	1560.25	2344.44	1852.13	2174.4	2026.19	1705.09	1299.03	1882.42	1247.84	1158.25	1055.97	1190.62	1620.59	1293.99	1307.96	1551.41	1668.4	1936.13	715.324	1009.31	1232.29	1843.65
42699	[42699] hsa-miR-625*	2334.07	1733.71	1166.5	1537.37	2597.93	2324.1	1296.94	1331.04	1730.66	1318.48	1882.5	1896.48	1269.16	1090.4	1235.84	741.117	1095.58	1510.8	1328.43	3386.88	1110.15	868.494	1658.7	1239.71	1772.23	1349.99	1720.05	1548.49	347.424	591.944	559.693	138.95	1805.52	2060.18	1285.99	957.616	766.511	192.025	1120.21	931.792	943.078	1549.99	127.19	991.983	1229.26	644.596	358.911	607.403
27565	[27565] hsa-miR-423-5p	1038.8	1192.08	1251.21	1386.84	1781.51	1051.83	1422.56	1453.41	1377.44	1229.36	1668.16	1287.32	1051.55	2168.17	1086.31	855.342	1020.35	1955.85	1499.57	1586.05	1369.62	1511.46	1106.2	1376.41	855.778	951.074	902.343	2392.24	2011.31	1758.89	1193.67	1452.21	1883.35	806.376	1268.97	1062.33	956.25	915.555	1391.76	1040.91	1020.38	1145.23	1475.65	929.035	968.736	1112.59	2887.24	3259.97
42589	[42589] hsa-miR-509-3-5p	1350.16	940.764	1449.81	1183.8	1034.36	1380.08	1063.28	1298.58	1887.06	1200.84	1002.05	909.127	1277.24	1441.9	1820.86	1499.82	1117.16	1374.45	1283.45	2269.52	1123.32	1545.04	1631.64	858.494	1124.25	1018.27	1533.03	1672.25	856.858	1456.12	1330.32	1263	1075.15	1007.96	971.587	1473.66	1588.48	1258.32	1004.91	783.762	1089.53	1681.35	1469.77	1211.75	1149.15	1353.44	1178.45	1140.03
27720	[27720] hsa-miR-15a	1364.07	5468.95	3185.25	3055.13	1230.72	2050.65	1454.71	2804.79	1038.99	993.155	266.58	508.035	1097.75	384.173	1090.94	1754.53	1237.12	1154.11	860.752	113.921	1288.25	1350.95	848.837	1207.55	1878.17	1302.83	2608.71	372.913	1081.08	712.97	637.351	1311.65	863.123	3258.34	826.125	4233	2355.16	382.736	1905.73	1598.5	1728.44	1579.13	1017.64	1510.49	724.38	1899.24	459.325	314.379
11030	[11030] hsa-miR-26a	1287.62	820.888	871.618	802.467	983.79	1381.65	916.975	1065.49	1463.6	2364.19	650.117	1113.46	1157.92	857.166	942.742	913.794	1045.61	2245.64	1588.78	559.344	1654.88	1959.95	1069.9	832.203	1197.93	1393.96	1323.46	1705.97	1272.28	2459.11	1408.67	1234.47	1335.75	548.233	1096.04	1072.88	913.485	720.179	833.538	1211.6	1015.01	1674.01	1287.48	1201.67	1377.88	2367.25	2476.98	2523.92
42825	[42825] hsa-miR-888*	1491.94	1607.44	692.488	1342.52	926.995	1149.05	1710.56	839.657	920.897	942.094	751.054	1178.46	1708.87	2063.03	1284.7	1640.33	1097.84	451.365	1075.1	4779.76	791.009	1044.83	1215.89	1527.31	1251.99	999.16	1101.78	983.038	754.866	1248.79	1136.66	1015.21	855.053	2556.86	1224.34	1146.3	1149.43	973.294	1807.36	1276.45	1300.11	1139.09	1618.19	546.617	1209.45	913.907	1011.9	2277.51
30787	[30787] hsa-miR-125b	1283.85	1887.52	1215.06	1421.15	398.188	1703.24	1029.64	2097.55	1146.2	1957.98	703.438	1362.82	737.689	643.066	965.205	370.792	588.741	2231.08	1310.16	97.0874	698.043	2047.65	1052.5	1096.16	580.513	1245.24	1311.61	868.104	1742.29	2207.36	1771.48	1912.76	1148.38	367.666	1242.49	1280.75	961.402	356.283	1292.07	812.852	1578.5	1199.56	365.601	1013.81	820.394	1401.7	1676.82	1013.95
42866	[42866] hsa-miR-451	1222.74	808.847	960.013	752.53	850.07	1087.5	744.339	696.509	886.115	770.085	2158.24	1594.96	865.546	586.252	1544.1	1480.09	826.364	921.621	2068.48	2450.3	786.168	941.68	796.101	824.857	840.967	1367.7	1266.9	1410.66	1139.5	1249.77	1182.06	1480.36	1505.87	1058.4	974.447	1151.72	1259.91	2150.83	1041.68	1028.13	948.597	974.556	2219.93	1942.7	2091.88	1386.93	1162.49	1000.45
11048	[11048] hsa-miR-30a	1078.84	1102.25	554.318	1162.05	2279.3	1062.18	1084.4	1368.85	2298.61	1076.89	747.95	692.724	651.416	1104.93	845.834	579.993	479.886	1488.15	1043.42	337.698	1280.54	1421.25	2034.19	547.325	721.178	827.283	1048.29	801.399	1119.6	1400.8	1081.66	534.402	1301.16	514.544	396.417	649.138	635.052	501.117	1184.49	836.517	800.231	496.82	524.332	1868.78	1282.82	451.61	2447.53	2168.07
11039	[11039] hsa-miR-29a	1285.28	835.071	650.461	1113.19	789.566	1679.88	1125.48	1125.49	1143.33	1677.03	1387.38	937.601	975.311	1456.99	780.58	782.806	528.743	1557.51	1191.13	449.22	627.536	1351.5	720.681	460.612	813.126	1002	887.401	806.465	1326.01	1273.27	1008.88	1046.99	1237.96	691.536	1058.68	475.192	698.6	313.409	1480.62	742.295	501.447	847.467	1045.76	768.73	1012.04	944.338	2956.2	1941.6
19602	[19602] hsa-let-7g	1289.28	1063.38	882.507	779.331	1127.82	1003.15	810.248	1086.91	1140.14	635.859	1209.92	1000.4	935.197	1489.89	900.703	918.357	810.485	1098.13	921.256	1770.04	868.47	893.874	885.284	1090.75	948.596	796.012	1001.95	1274.03	1044.65	835.342	685.816	1589.47	910.954	796.759	793.905	1682.06	1005.4	1986.47	1969.87	1639.52	856.949	784.162	1155.82	915.769	513.523	1076.06	671.472	572.826
42654	[42654] hsa-miR-483-5p	996.388	932.997	1021.45	1362.54	1098.48	1694.01	1596.82	1261.84	1283.84	1329.02	2586.73	3266.98	712.555	816.597	823.767	561.488	720.616	1167.94	924.855	1254.53	901.526	1220.64	564.283	1083.56	904.754	929.858	736.596	1411.56	927.532	1015.43	613.592	414.984	1407.24	1325.04	761.071	1525.52	841.716	242.829	976.267	987.572	1076.68	1104.62	325.678	1670.12	2021.88	1812.49	794.979	814.731
42571	[42571] hsa-miR-129*	1392.48	1966.26	1185.26	2483.95	792.771	751.315	837.901	1144.56	719.791	777.383	241.469	263.673	959.66	548.342	1437.04	1490.64	917.629	524.201	1051.62	636.136	472.28	723.602	1426.61	642.824	995.459	1454.16	1276.82	439.809	454.254	632.5	946.332	1828.7	413.619	1398.39	1019.87	1710.57	1044.32	1982.44	1203.22	1110.41	1509.34	976.163	1152.43	490.19	478.41	1542.39	559.319	1144.97
11063	[11063] hsa-miR-330-3p	793.654	2185.56	1292.98	2468.37	1055.99	838.731	310.484	814.388	1932.09	640.598	35.3945	206.66	948.492	12.387	2467.37	1269.69	1702.96	923.42	2186.18	15.7783	728.77	2439.66	472.139	887.563	2160.58	2213.82	2444.27	255.647	1163.21	626.465	721.255	1616.89	117.854	941.259	837.842	4033.34	1728.69	1663.55	1655.86	1293.49	2727.88	2510.03	1177.87	1188.83	697.34	2680.63	371.31	78.8087
42872	[42872] hsa-miR-138-1*	2018.3	4920.51	2921.18	3472.81	2321.68	2401.13	1787.29	2662.2	1837.45	1515.56	315.389	1884.94	619.803	137.16	810.312	745.453	920.705	521.955	454.795	118.42	522.651	1262.99	522.68	1031.87	1350.34	2129.37	1250	694.86	556.465	441.165	387.965	718.654	1795.75	3019.72	872.67	1329.96	1032.44	509.659	1241.18	1076.15	1019.01	740.468	385.841	803.998	1336.52	738.936	626.378	436.255
42671	[42671] hsa-miR-298	586.78	872.868	668.288	554.612	524.299	628.588	786.298	669.225	828.733	853.441	1330.28	1050.43	1147	1292.27	1166.09	690.611	770.607	814.628	1341.99	1398.19	722.883	967.751	979.747	1415.93	945.516	902.997	837.895	1017.34	769.583	859.379	517.642	535.335	1103.94	821.768	624.876	1354.82	1012.48	352.307	1560.9	1206.78	1227.77	1060.37	627.287	1141.66	1157.53	1104.95	1058.5	1174.79
17748	[17748] hsa-let-7a	1566.46	896.883	880.74	802.566	1353.59	875.7	1272.01	1250.94	1458.07	1485.57	690.385	782.966	977.383	704.37	809.05	680.677	834.766	834.808	1020.6	901.108	1052.33	927.035	950.639	817.027	915.499	1064.64	980.808	790.225	726.719	554.545	901.725	409.566	1323.19	732.509	1555.51	863.289	961.683	657.313	741.363	1225.61	721.126	758.436	579.962	579.647	1068.87	1159.01	770.861	1231.45
42925	[42925] hsa-miR-409-5p	1360.04	892.122	905.885	820.01	1270.2	1174.77	1552.08	1535.96	1297.11	1621.27	793.064	1155.19	870.868	531.431	811.978	677.765	682.836	884.061	1155.51	625.241	1000.91	1509.68	727.075	529.514	689.981	1590.99	882.79	533.149	1392.97	841.947	1341.22	718.974	1534.59	636.955	1330.6	549.494	1031.39	1074.65	577.454	819.591	511.202	613.834	605.528	438.145	1301.68	765.089	710.504	1392.44
17280	[17280] hsa-miR-15b	696.623	2191.37	1901.17	2478.14	1053.1	1214.18	664.399	2172.6	1007.65	484.177	80.8636	321.004	657.197	128.565	899.23	1180.95	892.338	854.479	584.569	37.1471	803.515	1256.97	578.102	1097.04	1290.54	1418.14	1714.97	583.01	898.113	512.38	408.362	819.237	226.657	1605.22	605.41	2459.17	1548.94	67.294	1309.85	1112.34	1011.93	1069.24	250.601	1297.39	612.704	1109.09	181.7	101.46
42620	[42620] hsa-miR-188-5p	935.084	758.734	858.423	304.788	864.608	248.374	437.362	552.528	290.299	373.512	331.682	148.938	308.94	1565.3	507.723	1300.79	977.372	474.453	1198.81	120.685	858.01	890.989	24.2146	329.299	1107.54	775.013	1169.25	156.317	205.438	981.516	1205.74	431.775	438.723	1091.97	1243.02	1058.11	1049.15	1367.55	559.135	579.422	3292.36	891.509	724.668	542.672	2515.53	1204.75	1119.7	867.052
42528	[42528] hsa-miR-296-3p	693.102	697.094	655.082	539.151	666.206	576.761	681.579	830.608	911.341	749.645	1027.46	756.105	946.107	1392.44	664.058	900.907	755.101	994.667	615.302	1248.85	880.459	733.474	1222.13	1052.9	884.788	707.297	741.703	1229.03	1045.81	908.46	832.261	1099.24	719.738	598.325	1043.28	814.647	801.663	697.728	1056.35	866.671	1069.94	1064.04	1040.05	712.462	783.589	623.983	1025.59	1182.06
29502	[29502] hsa-let-7b	939.341	727.955	693.917	627.48	951.466	810.684	1285.62	1290.27	1201.57	1412.42	753.944	850.601	1012.07	530.793	631.49	522.114	649.466	824.562	1079.51	548.721	984.353	1210.07	681.445	575.724	836.427	1300.62	845.716	539.685	1071.98	646.97	1063.92	481.207	1373.56	501.562	1269.61	746.306	949.575	486.897	871.999	1199.2	690.798	774.858	446.665	440.128	1341.96	1111.59	749.868	1393.15
17327	[17327] hsa-miR-630	443.855	577.118	479.14	866.02	375.573	586.773	553.531	639.952	1048.43	797.167	1157.19	703.724	827.623	1404.91	913.269	645.526	685.448	1007.46	731.097	1400.42	915.498	667.582	1057.14	1786.07	911.361	405.991	660.728	1085.08	820.332	792.076	644.693	857.706	836.667	576.798	596.829	1204.07	821.807	979.084	801.309	845.999	1317.81	1371.72	864.401	1028.38	621.361	789.032	522.031	1134.73
42490	[42490] hsa-miR-505*	379.704	615.876	750.035	511.351	412.959	419.266	777.152	445.908	565.765	633.787	832.71	956.988	664.605	1241.26	725.653	838.863	668.294	721.121	351.874	1261.46	761.15	592.734	953.566	1091.67	765.926	536.941	554.801	977.568	670.078	763.944	634.612	1052.11	666.43	764.61	634.59	891.749	683.276	900.324	776.421	866.364	898.357	891.959	1396.39	674.463	617.956	590.581	1085.37	1136.86
27533	[27533] hsa-miR-320	1109.77	862.376	799.77	649.876	713.876	969.1	1519.86	748.469	592.204	890.176	3685.03	2569.6	420.254	144.433	457.89	510.12	1142.36	739.992	976.245	432.734	687.888	1033.4	329.518	302.908	769.924	734.213	632.603	705.836	1111.65	1140.1	472.321	451.076	913.656	906.289	356.777	792.797	937.86	172.806	451.774	742.122	711.432	669.265	403.731	3284.94	875.31	1407.51	5703.38	1361.59
42681	[42681] hsa-miR-1307	1126.47	1222.93	708.459	587.75	761.254	757.958	1122.72	1611.69	1069.75	1558.57	771.145	979.449	772.626	404.489	603.052	482.925	694.398	520.508	875.746	714.928	701.528	1204.71	526.06	471.921	518.667	909.419	637.484	873.341	765.035	451.11	882.937	714.279	1081.45	706.746	1227.74	425.185	536.902	985.419	569.661	754.079	371.485	363.551	910.649	407.702	722.889	585.392	840.451	1185.91
10928	[10928] hsa-miR-125a-5p	636.26	1106.83	666.941	1395.37	554.24	982.886	828.757	973.967	800.464	1210.44	648.168	653.705	855.167	958.09	727.296	691.373	605.855	1282.86	944.772	408.122	774.683	906.056	889.218	696.183	660.433	701.582	717.694	541.95	741.826	1074.04	754.351	843.776	634.779	962.536	379.392	451.98	750.651	316.79	871.688	780.66	582.614	708.295	478.992	605.718	543.193	959.041	912.236	433.184
42798	[42798] hsa-miR-549	403.986	690.882	569.987	800.711	546.531	595.13	596.39	578.233	700.174	422.803	935.515	753.7	768.801	749.258	915.676	537.303	483.987	457.113	635.917	1557.92	611.003	475.161	977.234	1585.85	807.501	452.424	561.333	1044.56	713.24	655.804	526.208	782.558	701.659	479.552	381.077	849.78	670.076	975.799	815.995	865.182	958.466	909.124	896.301	636.536	542.1	756.635	569.34	847.932
17498	[17498] hsa-miR-601	754.894	808.505	645.844	539.454	545.055	337.623	612.788	542.166	835.759	529.661	652.489	354.781	945.846	961.427	741.062	737.404	611.352	569.982	689.944	706.476	509.658	576.99	967.835	939.044	1207.89	624.46	720.863	808.478	469.354	513.268	450.194	624.711	358.628	654.273	699.737	924.497	669.252	810.58	1546.36	924.445	978.792	1058.71	661.258	512.594	491.613	626.442	591.759	711.978
42787	[42787] hsa-miR-130b*	794.162	601.08	495.494	788.209	834.895	854.629	453.115	754.136	965.698	573.782	667.342	634.303	852.262	374.117	778.499	416.121	729.415	531.678	805.708	1737.05	442.148	626.576	627.078	526.039	795.247	919.731	652.964	634.672	358.432	305.433	295.838	199.994	633.473	751.26	757.765	713.865	425.462	309.974	677.636	609.979	492.807	848.502	208.387	419.436	505.992	458.581	175.909	265.948
42802	[42802] hsa-miR-150	1213.42	1413.63	576.316	1029.83	836.862	847.065	777.471	506.292	713.206	698.416	369.717	628.189	685.36	721.985	475.256	707.283	558.271	586.799	538.818	697.498	467.355	639.35	817.073	990.913	551.904	472.407	906.907	301.776	302.419	720.053	722.01	418.755	1510.24	1522.31	528.801	568.249	552.094	299.384	581.086	581.674	543.758	631.877	458.574	361.334	778.742	316.693	425.16	518.875
42972	[42972] hsa-miR-509-5p	410.565	664.56	584.555	465.345	646.025	550.974	493.01	393.882	329.463	347.042	816.379	602.881	626.458	751.765	536.651	445.291	437.76	619.416	443.867	655.502	643.761	520.278	664.064	1021.39	654.615	454.619	683.414	690.185	435.035	467.318	316.72	541.535	638.621	581.735	275.544	748.244	782.166	249.19	899.422	593.45	714.089	702.193	421.325	905.516	464.742	556.449	753.898	687.987
42649	[42649] hsa-miR-20a	638.635	498.607	555.262	679.848	1242.06	789.046	1979.04	565.711	512.193	543.801	1085.54	700.441	631.342	860.732	567.537	382.982	615.642	371.534	573.444	849.924	435.383	576.943	504.547	654.446	637.887	956.69	441.008	478.32	466.322	387.052	347.399	263.029	506.633	546.728	869.488	505.748	667.894	465.26	732.78	698.061	557.993	614.607	368.047	460.355	840.169	540.474	604.276	681.849
42550	[42550] hsa-miR-516a-5p	395.08	567.933	623.619	662.185	297.065	561.573	533.812	550.428	712.493	798.891	547.221	548.629	486.854	697.6	651.209	482.865	473.834	517.405	516.635	723.435	535.048	705.831	584.994	637.196	498.965	508.492	404.663	819.829	519.287	591.046	416.608	599.222	806.674	576.722	419.079	487.849	487.814	731.828	609.522	432.223	615.712	577.051	589.649	749.159	837.48	383.795	771.497	875.406
42926	[42926] hsa-miR-92a-1*	827.4	566.036	496.489	405.16	812.878	562.617	874.133	883.303	745.962	861.199	417.752	599.135	704.294	275.953	468.293	313.391	533.12	513.765	858.423	353.443	551.377	855.67	404.418	265.392	495.824	778.067	573.021	406.163	569.228	401.076	653.051	266.436	760.093	408.518	1040.09	499.527	478.883	219.899	494.794	656.282	363.147	431.146	229.768	250.107	706.553	616.962	563.186	921.344
42900	[42900] hsa-miR-220b	506.63	577.11	1361.75	735.119	588.191	548.447	756.296	435.879	576.878	672.5	473.799	793.908	578.128	561.954	526.388	460.261	448.072	380.033	393.993	658.409	308.487	377.952	440.607	780.338	621.29	470.309	341.63	528.976	352.059	400.206	386.773	503.633	351.084	833.058	482.918	620.23	476.19	1307.08	630.731	568.42	593.493	628.61	1169.54	349.666	470.286	398.901	546.312	603.864
10967	[10967] hsa-miR-16	652.279	428.969	354.186	450.381	545.366	553.015	405.955	635.462	662.983	777.028	428.56	232.092	554.502	682.454	963.986	341.07	464.327	475.15	938.242	358.304	740.749	537.207	830.117	458.795	563.322	357.714	721.833	530.601	297.243	435.816	774.401	868.356	441.741	409.353	529.462	451.292	612.863	451.799	511.627	450.55	479.172	419.006	539.298	451.603	359.972	679.265	574.809	941.823
30033	[30033] hsa-miR-877	319.164	522.86	528.277	433.477	327.323	256.901	509.129	390.523	508.992	355.389	596.796	360.421	388.396	941.255	408.25	608.638	368.508	686.378	573.322	558.808	485.726	539.382	457.121	446.352	484.016	340.804	402.175	593.017	628.596	653.237	382.047	684.774	602.116	410.637	393.722	455.958	470.459	350.902	540.031	430.86	529.143	578.96	681.003	379.765	287.758	338.075	732.385	818.112
42602	[42602] hsa-miR-23b*	461.413	357.686	402.285	349.76	299.201	461.809	276.195	406.786	645.504	471.54	770.262	628.194	417.386	512.442	619.289	713.29	391.381	684.196	363.922	1025.11	335.085	737.524	411.925	285.214	324.042	448.844	527.267	594.757	1224.7	1702.53	905.883	781.827	594.137	330.807	475.338	512.404	529.999	815.555	460.587	339.638	309.92	296.781	517.094	596.163	494.876	411.417	880.84	302.229
42675	[42675] hsa-miR-328	1040.63	403.73	529.81	276.897	541.891	461.463	265.86	270.895	469.648	277.01	998.784	674.734	267.927	228.197	461.899	557.768	419.315	365.884	498.301	618.093	413.709	249.941	366.014	448.671	607.037	340.796	706.705	338.107	259.438	466.517	370.451	564.299	841.613	623.527	153.412	490.762	739.537	661.643	385.124	336.72	474.966	523.475	765.063	846.455	1010.38	577.449	362.496	191.853
42643	[42643] hsa-miR-518b	741.679	294.771	324.335	360.909	533.489	614.039	381.003	368.146	220.841	269.305	444.463	464.008	503.86	488.956	432.675	884.029	667.023	576.299	245.714	720.533	306.616	527.531	717.207	703.652	435.212	462.906	859.435	237.403	322.364	969.473	536.522	465.525	594.626	663.456	820.5	633.644	548.133	391.958	550.881	467.829	396.999	528.46	233.446	374.086	468.076	413.248	276.074	194.568
17573	[17573] hsa-miR-625	761.051	442.397	523.811	357.794	740.993	551.287	609.959	245.811	434.511	319.457	576.169	424.182	336.719	769.67	849.374	327.66	397.35	393.281	415.502	596.236	355.935	356.38	658.045	515.277	354.569	395.666	402.495	590.891	417.102	451.408	461.482	472.427	514.266	588.628	315.697	373.439	328.415	524.036	575.211	379.471	511.232	470.807	452.164	425.034	627.506	387.704	414.311	572.355
42520	[42520] hsa-miR-518a-3p	314.839	448.145	260.604	459.731	428.43	464.196	358.232	344.729	166.741	549.351	725.296	552.757	774.456	576.297	298.667	537.785	672.526	421.195	293.578	439.866	417.156	566.47	604.328	394.939	484.989	641.197	327.263	443.599	724.864	569.605	625.687	431.502	288.553	562.178	461.045	438.819	477.824	524.628	340.582	300.819	354.751	575.85	542.189	437.098	395.812	535.187	561.461	362.962
42612	[42612] hsa-miR-431	249.187	296.177	271.434	336.638	163.061	367.901	329.002	437.379	421.695	400.824	488.698	462.044	362.251	821.558	900.118	583.772	411.899	805.086	626.631	1016.43	1134.17	578.719	1219.27	1207.8	439.011	492.071	880.638	585.159	1259.29	703.92	637.932	2060.11	210.955	282.913	369.825	548.677	573.019	4556.53	330.738	388.274	379.573	412.682	2684.23	1349.03	241.005	398.794	444.274	331.683
42496	[42496] hsa-miR-181c	454.501	471.935	362.931	487.888	125.227	707.456	386.561	864.718	514.088	1172.19	213.864	489.247	328.248	204.546	469.938	145.693	307.252	622.087	651.291	44.8996	250.93	1149.35	326.176	349.921	221.941	662.245	550.504	341.041	662.337	695.157	729.11	1154.01	364.012	129.578	582.243	456.816	344.248	344.789	542.453	293.065	564.578	456.121	253.099	354.452	402.622	537.116	694.498	423.456
17859	[17859] hsa-miR-200b*	313.311	408.54	401.257	428.283	380.422	379.175	361.615	362.908	728.732	660.788	312.33	434.512	367.121	1120.09	315.3	762.063	311.41	1081.52	337.975	639.168	638.348	329.598	659.918	1200.17	339.224	396.37	516.5	1124.32	1244.89	1612.85	978.036	1110.98	290.291	371.249	445.245	407	360.968	813.166	613.789	419.994	305.973	415.562	1042.11	567.76	845.381	241.346	988.597	783.355
11020	[11020] hsa-miR-22	614.35	290.524	234.459	302.035	461.731	440.018	291.826	329.68	606.364	513.167	358.661	334.647	424.177	188.524	493.497	368.918	187.624	595.995	1145.81	416.489	523.074	610.016	821.371	265.921	491.784	341.565	743.383	418.006	1125.08	835.094	828.911	388.202	659.136	285.77	400.148	370.434	528.281	233.876	405.478	402.621	425.945	571.525	432.599	215.461	475.979	877.82	159.807	120.934
19580	[19580] hsa-let-7i	404.932	260.732	315.705	438.991	646.827	672.921	745.639	471.964	331.536	808.456	760.393	853.603	551.068	304.566	426.35	434.278	447.894	372.836	373.068	400.457	501.538	514.157	404.268	407.078	437.812	323.694	380.016	271.686	456.442	694.587	371.345	217.534	818.294	374.757	200.361	441.433	399.385	334.541	456.717	286.019	403.585	467.726	231.962	466.18	496.167	389.78	365.046	367.451
11014	[11014] hsa-miR-214	289.941	327.186	279.984	309.592	417.733	357.744	219.58	361.604	526.417	656.27	199.775	288.54	217.777	915.761	259.954	454.599	196.4	554.292	299.281	183.317	1134.6	365.704	630.376	472.221	318.684	427.897	393.016	538.57	462.947	841.981	1009.32	343.836	555.616	293.34	464.153	154.329	191.033	409.218	427.457	579.65	259.868	274.917	642.164	742.147	400.442	296.987	454.054	441.008
42573	[42573] hsa-miR-1	290.782	463.263	402.103	368.417	198.65	300.006	437.402	274.021	350.183	383.633	529.467	358.771	282.614	2230.01	690.448	201.217	260.815	351.25	1449.6	352.271	1602.56	289.244	333.62	501.465	215.469	293.418	428.311	989.858	689.191	353.167	310.38	720.927	408.589	326.726	198.695	791.511	385.962	432.437	590.009	685.405	305.756	291.472	700.884	1480.6	324.746	340.745	2451.73	530.426
28396	[28396] hsa-miR-767-3p	349.027	239.666	202.227	209.284	231.737	355.755	302.337	223.271	280.06	357.81	461.664	412.614	359.191	267.893	377.689	447.11	378.884	236.986	335.857	491.862	215.657	390.35	267.681	281.129	273.442	422.347	290.984	357.373	391.552	363.416	372.924	424.301	784.217	341.089	299.617	225.683	236.035	1162.25	304.635	221.195	201.492	242.352	493.404	299.894	523.785	169.662	318.834	387.74
42510	[42510] hsa-let-7f-2*	366.47	228.792	219.3	182.119	405.466	226.426	577.654	694.256	586.245	680.236	472.931	504.527	342.373	229.616	214.249	177.498	204.373	330.341	332.032	261.802	415.171	413.705	162.359	195.686	270.813	420.184	236.261	277.101	521.666	203.432	540.935	261.461	605.965	160.809	939.303	269.944	298.672	623.588	349.754	477.363	253.347	232.884	441.966	113.907	650.152	469.914	402.128	612.5
42723	[42723] hsa-miR-195*	467.502	385.698	410.313	206.502	371.364	203.595	272.491	242.669	174.661	224.335	387.78	260.867	198.685	698.923	276.872	571.144	415.023	242.817	453.852	252.313	340.242	328.184	140.172	283.615	392.071	312.465	393.646	165.044	149.049	449.823	487.976	169.476	260.045	571.399	480.4	443.225	330.951	301.364	259.243	268.546	1063.37	427.963	252.864	273.368	1213.6	423.37	466.018	410.614
17506	[17506] hsa-miR-24	351.543	320.247	174.384	468.921	507.964	480.34	338.157	571.643	559.751	661.089	381.468	581.776	248.712	382.022	261.428	280.292	210.762	597.784	910.146	203.2	226.263	678.953	424.188	304.079	316.985	378.523	785.258	475.698	1007.18	493.444	597.329	455.025	713.982	175.91	241.667	209.855	573.739	218.933	321.865	312.746	302.718	227.433	172.147	543.696	265.508	468.77	303.374	300.029
42557	[42557] hsa-miR-624*	145.72	82.6679	112.081	104.946	184.451	246.435	290.801	138.699	145.084	524.604	959.566	412.672	417.564	1481.79	375.353	831.61	796.092	589.339	245.203	2053.76	331.352	300.44	458.02	559.896	288.008	271.271	263.145	488.333	592.538	846.846	540.998	302.374	311.694	163.548	359.072	196.286	214.832	706.66	167.126	212.416	231.188	305.989	610.404	442.689	318.147	207.366	723.789	1087.96
17552	[17552] hsa-miR-617	256.693	291.949	367.456	315.518	322.257	204.566	262.941	275.365	348.142	275.569	311.052	242.953	570.667	539.613	477.373	276.082	375.992	245.29	345.482	798.597	349.72	244.384	413.425	444.628	470.044	329.553	341.9	498.083	230.477	214.29	187.558	329.655	202.861	297.658	279.753	478.051	403.839	331.672	646.232	481.033	683.876	491.499	313.706	296.75	484.627	345.324	324.73	276.027
42940	[42940] hsa-miR-876-5p	610.662	292.446	271.017	250.186	491.628	337.822	485.234	694.893	699.056	799.504	369.641	455.503	328.111	132.286	246.581	147.542	260.829	235.763	383.822	213.99	319.726	547.878	210.958	164.326	283.516	590.353	361.973	358.89	288.407	199.467	326.581	172.423	638.9	227.141	836.853	258.407	356.204	245.832	248.058	355.107	232.559	250.148	183.577	138.903	634.507	360.192	400.485	729.484
17354	[17354] hsa-miR-637	323.312	365.966	241.611	350.405	340.923	312.816	259.596	323.216	380.652	341.96	318.75	302.403	361.433	323.453	501.246	275.545	299.973	480.846	459.208	628.714	292.648	312.782	393.565	339.724	294.953	321.137	576.537	284.588	379.153	286.939	251.649	602.003	265.094	259.183	239.872	496.267	396.019	247.061	438.185	365.076	346.126	412.84	198.478	532.979	228.978	455.092	328.752	238.871
31057	[31057] hsa-miR-576-3p	255.737	417.638	554.849	607.958	248.637	342.469	421.205	273.163	266.749	198.839	427.018	451.167	310.943	475.109	877.178	165.009	327.621	202.363	443.652	667.588	382.56	222.472	467.269	596.699	402.691	235.066	417.064	227.191	255.78	279.349	179.189	296.874	291.382	356.202	104.766	907.118	487.966	101.307	472.003	417.732	600.411	389.958	218.953	728.374	207.792	776.253	278.589	320.891
29460	[29460] hsa-miR-553	258.27	292.398	350.719	257.016	205.755	211.841	315.854	203.355	279.896	343.047	565.376	493.561	420.512	714.955	262.516	397.3	307.48	382.231	278.36	898.851	339.553	235.191	277.826	529.181	272.447	236.738	238.132	558.482	356.327	469.2	307.028	278.396	341.929	325.858	285.6	386.156	312.642	297.606	285.852	313.762	354.365	378.316	412.431	347.805	347.505	300.995	423.116	800.398
10943	[10943] hsa-miR-136	263.038	217.145	312.973	287.58	196.327	235.161	265.212	263.338	331.31	316.212	263.078	188.786	480.687	580.837	241.764	259.569	305.137	405.399	201.606	509.377	331.135	183.324	370.721	630.962	440.665	245.76	223.791	365.535	442.456	434.132	298.777	320.784	266.024	269.114	378.211	544.824	418.891	485.046	305.365	480.892	747.009	564.255	373.078	210.127	285.52	367.19	171.106	320.237
42744	[42744] hsa-miR-23a	297.455	325.035	256.738	463.917	684.354	430.595	841.099	374.835	294.19	272.967	489.278	421.252	317.474	367.446	342.215	170.403	304.117	221.325	644.14	301.251	182.03	423.025	265.951	159.742	269.109	681.289	430.67	268.888	414.765	203.798	317.998	240.213	325.146	202.379	393.681	243.637	347.58	318.49	424.047	382.166	304.987	260.005	224.53	458.008	295.9	422.379	312.028	290.766
42476	[42476] hsa-miR-374b*	223.765	232.436	292.134	302.47	176.679	269.01	343.288	213.27	222.635	210.189	371.53	500.945	378.664	464.496	390.192	315.447	330.942	354.114	293.931	542.654	299.234	244.319	302.313	643.283	447.003	203.436	305.542	285.299	243.092	352.443	214.433	174.446	310.237	369.437	208.24	612.528	418.514	140.319	322.201	387.224	533.118	458.219	252.639	391.936	354.12	415.186	236.83	378.346
17810	[17810] hsa-miR-29b-1*	202.339	210.136	261.856	260.5	284.929	281.668	335.058	299.229	399.597	497.121	602.107	403.945	334.573	668.702	170.478	304.134	190.423	411.342	172.281	1087.22	306.143	161.281	256.413	595.659	259.829	164.165	169.849	460.335	444.057	319.467	240.984	274.506	226.4	306.423	353.637	365.407	199.056	410.608	331.012	299.254	324.007	350.552	309.175	305.734	530.957	226.831	269.892	418.62
17830	[17830] hsa-miR-885-5p	247.099	372.74	266.558	429.562	276.82	248.618	248.716	330.933	286.264	315.752	154.625	193.95	303.111	444.546	267.188	422.836	244.013	347.397	217.128	302.48	303.304	183.358	400.025	530.972	379.139	215.924	289.495	352.719	298.924	277.07	256.442	514.468	194.677	284.564	453.566	454.801	290.47	292.757	321.085	408.449	510.722	480.268	448.995	244.801	238.465	745.117	521.763	519.693
42641	[42641] hsa-miR-145	423.082	214.098	182.948	258.544	198.598	288.347	299.496	372.844	385.801	509.604	176.684	107.658	385.425	189.746	320.194	215.643	277.046	561.567	727.55	37.9855	280.575	519.357	226.341	220.363	293.827	291.948	644.069	261.627	478.725	552.178	239.509	676.496	298.5	125.288	215.787	125.346	338.501	188.858	316.457	187.149	289.183	256.408	177.158	360.518	154.797	532.232	157.064	476.636
14301	[14301] hsa-miR-361-5p	409.033	156.431	276.595	194.583	255.485	481.843	346.738	271.34	280.855	468.546	267.662	363.983	263.154	253.969	148.224	188.898	221.021	287.102	254.359	276.785	385.849	337.304	232.996	251.668	248.84	288.103	263.612	368.983	279.365	272.646	217.649	144.755	342.985	197.262	299.151	341.275	189.73	177.716	232.187	320.802	202.285	332.388	210.625	394.223	292.78	296.593	404.947	544.693
17927	[17927] hsa-miR-491-3p	651.857	423.142	213.258	263.686	305.796	257.354	373.04	251.634	336.773	233.958	51.4474	39.2714	214.648	338.011	265.877	258.088	247.792	271.386	736.586	104.172	429.445	221.489	416.057	100.701	193.863	372.488	967.178	76.3396	110.923	342.799	414.472	343.126	290.75	223.855	193.139	177.285	401.23	95.2674	303.092	410.781	241.616	95.8203	124.076	267.421	159.445	594.643	109.283	59.6664
42720	[42720] hsa-miR-103-2*	453.105	228.755	278.885	250.687	389.307	419.009	286.885	456.6	516.988	430.198	412.801	406.099	236.738	178.523	253.659	236.291	269.357	250.134	277.104	651.852	202.11	306.831	227.818	207.835	279.433	257.002	370.51	474.684	216.328	220.368	177.038	167.287	317.105	274.542	413.931	283.709	278.634	165.08	284.7	222.308	196.769	254.226	128.382	210.222	429.212	193.361	256.478	180.703
42703	[42703] hsa-miR-490-3p	324.038	301.229	305.784	331.392	314.716	261.822	241.145	262.968	224.189	168.267	245.824	290.08	249.562	203.251	409.273	223.273	240.251	210.622	336.371	304.997	229.689	202.091	286.001	267.205	403.417	269.992	299.307	202.861	141.247	180.834	168.313	180.383	279.881	341.084	123.364	307.603	302.197	159.119	292.653	301.003	304.022	304.829	215.218	205.338	307.07	285.48	108.294	123.659
42638	[42638] hsa-miR-23a*	240.912	289.089	258.34	239.945	174.485	217.717	225.602	275.334	211.437	201.708	230.94	258.121	290.013	522.812	176.099	498.379	243.802	328.533	277.244	468.5	249.174	186.306	198.402	466.971	252.003	162.207	181.656	333.418	344.789	337.223	363.918	376.314	119.089	273.519	305.519	279.906	181.921	387.474	214.814	342.015	312.179	261.986	336.41	185.333	149.919	153.525	259.696	499.977
29562	[29562] hsa-miR-199a-5p	101.454	290.012	127.415	344.118	236.086	245.633	146.888	264.439	287.876	331.634	107.083	154.106	239.519	539.395	167.485	263.486	83.1195	422.421	187.594	29.8865	465.443	259.054	396.252	198.503	259.047	561.644	267.012	162.338	349.023	310.362	612.186	138.497	255.342	179.986	585.065	113.57	26.7448	121.144	330.454	467.62	138.124	236.387	315.589	541.588	110.001	354.444	355.497	325.892
11041	[11041] hsa-miR-29c	283.539	346.993	198.407	275.086	262.775	288.073	232.508	278.031	355.207	429.498	77.7626	149.91	265.626	125.778	254.45	291.864	178.765	500.949	254.818	113.587	127.986	351.827	332.746	118.191	232.451	288.446	308.92	151.633	591.972	291.497	332.826	353.953	237.518	190.581	135.172	145.671	253.002	117.572	152.621	190.406	154.884	307.256	228.951	233.058	142.398	286.902	285.247	335.338
42693	[42693] hsa-miR-326	253.978	224.027	139.427	250.882	266.46	277.448	183.21	318.932	307.115	306.649	212.362	212.297	263.944	263.561	241.978	316.919	301.227	282.777	168.057	374.854	168.943	259.24	304.555	299.582	239.624	232.85	285.473	289.632	214.263	373.281	239.978	153.997	304.781	221.357	413.11	273.48	232.588	224.77	253.55	227.576	240.977	252.666	148.264	191.769	240.114	169.813	192.292	235.667
11142	[11142] hsa-miR-510	161.312	222.992	365.37	208.907	174.084	166.288	231.53	174.642	230.333	232.687	276.606	282.117	186.194	286.965	203.96	197.855	184.672	194.248	185.214	340.036	312.487	165.865	256.161	312.392	248.053	198.717	192.337	333.96	290.782	245.946	203.742	404.193	268.756	239.713	134.567	224.124	256.12	341.156	274.603	252.968	264.444	231.451	570.979	281.92	283.934	176.941	273.049	315.791
42776	[42776] hsa-miR-938	236.012	419.124	179.841	193.858	250.476	179.531	242.799	149.997	152.938	173.776	228.783	302.939	263.614	288.013	185.977	250.569	228.392	146.352	217.596	206.182	238.462	145.958	245.17	338.098	333.277	168.631	253.178	517.341	116.774	197.493	419.223	184.483	520.723	349.33	265.679	270.576	251.125	282.833	342.63	193.094	285.103	330.218	202.707	151.521	566.525	199.775	246.612	195.528
10985	[10985] hsa-miR-191	449.261	283.784	180.293	186.304	303.133	247.035	177.331	218.808	257.722	447.563	174.376	227.379	254.125	257.635	203.172	266.156	438.304	266.745	270.932	136.779	217.098	294.199	388.016	133.265	340.76	334.37	261.718	238.865	154.875	241.504	195.131	171.977	311.775	298.233	269.709	222.56	316.241	173.634	327.162	214.877	239.428	281.089	140.817	210.237	226.528	288.732	148.955	128.62
27217	[27217] hsa-miR-34a	278.367	143.108	183.807	488.973	241.645	248.242	241.96	281.599	390.55	616.956	366.557	235.751	404.328	295.928	198.732	215.636	287.688	517.336	195.33	245.558	330.136	465.282	137.029	377.388	203.491	229.912	173.489	222.433	240.933	232.547	190.13	261.28	186.128	154.748	262.304	248.353	132.024	192.147	208.484	208.315	210.172	255.524	302.784	144.973	213.333	182.722	167.502	255.275
42686	[42686] hsa-miR-136*	176.691	213.392	245.364	224.287	196.302	640.25	237.754	161.047	277.014	444.564	563.855	493.858	161.108	298.751	214.299	283.599	253.467	742.68	195.554	1208.64	247.413	256.679	156.281	224.26	188.208	233.655	130.041	534.395	199.94	355.38	234.954	184.299	335.952	297.395	225.451	174.884	147.077	359.259	145.745	127.776	211.681	210.437	242.942	309.491	274.838	145.973	510.534	354.714
42713	[42713] hsa-miR-296-5p	319.285	124.442	161.359	128.38	242.185	295.849	165.825	230.799	400.962	282.453	856.535	406.192	218.739	219.939	187.764	233.751	190.743	315.519	232.172	489.896	209.79	268.701	215.235	150.715	221.759	248.027	278.43	858.554	221.298	241.572	234.939	114.616	445.505	171.601	510.191	190.107	249.785	142.784	224.628	175.264	230.61	248.893	143.723	406.698	481.892	158.902	373.659	264.86
10306	[10306] hsa-miR-146b-5p	105.861	168.37	219.989	595.796	517.584	199.202	104.828	170.142	96.7565	36.1044	610.87	267.722	771.844	218.245	71.7542	669.147	769.851	245.492	124.234	72.2327	314.755	53.3434	459.947	637.245	684.251	131.136	162.578	109.692	165.329	240.643	277.732	64.2074	336.538	559.024	527.646	284.45	233.434	143.65	159.086	542.485	251.463	186.951	107.242	140.696	90.2778	310.84	115.988	263.295
11175	[11175] hsa-miR-525-5p	213.772	223.749	201.78	185.417	133.606	172.071	191.812	185.461	278.178	225.934	236.881	255.584	229.726	398.575	204.701	274.38	179.76	300.124	160.633	317.91	191.264	160.175	183.321	297.139	233.804	151.046	170.381	417.152	316.101	232.39	266.781	349.741	228.017	217.866	295.863	316.37	190.064	297.306	218.677	204.094	267.41	274.542	317.036	346.691	283.177	235.333	328.104	499.943
42960	[42960] hsa-miR-513a-3p	329.235	133.056	167.723	144.055	258.627	317.45	176.723	172.729	181.525	243.71	266.226	301.853	219.081	281.659	217.874	201.659	254.572	224.288	145.922	95.0116	372.983	228.227	227.264	141.785	114.355	197.015	285.239	303.911	176.57	318.697	271.209	360.74	297.924	136.264	208.44	153.317	295.893	226.92	111.714	119.347	168.277	145.78	304.144	461.229	280.813	206.662	347.192	315.017
10978	[10978] hsa-miR-184	152.257	200.594	231.129	156.976	158.383	115.216	133.571	111.422	143.67	158.378	199.431	170.375	185.04	469.442	195.324	295.421	136.352	357.861	118.175	358.346	299.529	149.4	231.164	697.378	300.516	153.268	194.863	272.278	304.372	266.434	235.729	385.019	224.34	234.146	172.986	226.247	201.219	379.95	225.421	225.645	283.776	250.145	411.773	274.788	194.293	194.535	257.014	404.803
42875	[42875] hsa-miR-330-5p	178.814	172.287	216.176	236.568	176.944	178.028	246.35	199.928	161.073	154.016	307.336	222.567	297.535	371.37	268.706	276.477	328.073	238.993	171.952	420.87	173.93	167.553	225.697	389.207	251.146	167.646	183.811	203.082	223.495	206.381	203.817	254.497	168.754	220.753	274.96	373.711	255.395	359.633	267.434	321.751	301.529	294.005	429.013	176.051	169.288	217.526	239.125	169.541
28161	[28161] hsa-miR-380*	252.588	146.345	303.95	189.502	195.091	228.28	255.471	187.881	230.447	235.706	279.353	164.813	174.77	151.71	256.822	195.074	189.061	232.243	140.669	333.755	180.727	358.132	184.395	107.112	259.584	344.797	267.955	290.631	130.296	222.098	166.103	196.523	275.26	197.116	369.987	163.326	319.232	118.038	250.665	189.417	201.078	252.921	168.188	224.522	303.909	159.656	279.336	145.78
19596	[19596] hsa-miR-30d	250.426	187.631	147.069	265.286	182.699	246.326	336.726	258.622	234.302	345.31	274.269	193.739	329.494	136.389	197.085	227.537	201.767	279.832	221.959	143.799	333.424	226.334	241.019	103.005	238.805	247.108	217.182	216.898	279.486	383.422	162.411	191.305	305.559	166.149	201.975	209.301	158.615	141.207	203.076	209.659	137.27	218.058	116.887	438.177	197.08	256.859	430.209	338.11
14328	[14328] hsa-miR-124	228.835	215.404	219.356	142.294	159.499	125.737	95.2942	139.306	241.282	227.33	137.413	145.191	154.312	260.212	399.729	198.985	226.512	346.965	135.547	267.346	268.847	253.721	288.784	331.682	150.964	160.199	200.25	317.629	321.768	240.881	539.514	205.991	850.721	154.837	135.19	182.5	116.462	210.524	218.735	182.971	133.963	162.391	254.493	990.757	265.999	233.538	147.905	181.415
42932	[42932] hsa-miR-920	209.768	281.399	200.423	251.822	216.433	141.109	208.744	182.504	147.316	195.68	170.983	224.304	287.468	207.936	180.13	249.159	245.461	207.374	139.123	181.12	120.512	191.668	179.174	290.198	243.327	172.173	202.575	111.54	260.828	220.235	224.071	713.943	292.885	266.612	180.252	274.154	223.95	1422.16	231.525	224.897	218.092	268.187	402.934	125.942	220.408	209.17	127.85	203.764
42683	[42683] hsa-miR-922	215.889	142.259	292.009	300.006	214.416	201.4	193.652	292.201	181.142	253.805	124.804	125.905	375.055	215.902	277.977	327.927	199.704	245.468	269.482	83.228	235.027	139.931	257.797	406.241	413.443	243.785	355.019	206.922	152.796	181.368	209.003	232.167	115.478	423.284	138.976	216.164	294.022	338.742	381.269	258.456	245.015	196.536	530.348	195.578	244.116	267.194	215.204	159.272
42515	[42515] hsa-miR-143*	401.391	154.813	163.839	235.454	188.251	242.03	279.256	281.029	438.666	452.717	106.158	62.773	321.992	181.295	239.802	227.865	211.238	402.659	398.02	36.5202	182.31	410.943	159.509	157.395	240.319	223.819	422.599	277.409	293.785	461.918	210.104	338.906	203.715	144.073	103.281	82.5628	213.588	166.867	210.406	108.816	168.414	162.515	90.2078	141.384	256.42	232.405	85.4882	230.061
11027	[11027] hsa-miR-23b	229.762	207.303	136.909	239.546	225.527	221.763	147.003	345.042	488.91	326.422	196.009	172.047	91.442	282.943	136.038	182.857	96.3554	366.438	438.679	150.651	155.329	371.941	248.188	276.054	174.424	244.71	437.72	266.761	455.931	273.471	330.217	305.716	306.722	117.829	145.336	134.418	330.221	125.37	126.235	230.223	155.235	148.49	134.79	324.728	170.873	208.568	170.158	204.162
42461	[42461] hsa-miR-146b-3p	225.303	243.072	177.346	189.923	127.753	194.868	161.901	166.823	131.972	209.912	179.192	239.061	204.002	270.161	230.913	302.947	175.827	186.444	93.8961	235.731	148.391	122.34	160.546	334.753	123.403	139.666	175.444	211.357	227.13	233.969	241.902	287.661	127.5	259.354	207.249	272.866	222.737	184.692	167.008	197.087	191.824	242.37	364.625	130.936	316.613	236.891	329.717	352.893
27540	[27540] hsa-miR-198	170.974	222.132	201.205	163.283	133.336	172.149	133.641	153.201	215.255	150.561	268.679	208.228	164.375	293.274	201.543	211.714	179.721	230.358	167.976	204.776	256.11	149.443	195.369	230.106	188.512	139.921	145.989	313.425	252.538	189.145	212.121	267.478	266.852	163.796	178.517	237.829	132.116	238.188	186.45	179.908	172.034	190.601	326.575	267.023	235.133	174.917	222.314	218.546
42775	[42775] hsa-miR-187*	132.142	301.198	198.729	239.911	189.087	94.5428	116.259	211.347	165.949	125.033	41.9819	94.4588	234.463	88.0176	255.96	275.874	212.907	160.296	157.56	94.6252	177.366	268.99	182.785	311.603	298.674	389.033	260.49	137.491	216.39	132.62	141.341	432.074	64.2199	155.996	147.427	424.415	240.247	269.204	548.543	357.927	248.335	224.101	253.094	270.498	125.308	256.066	124.258	151.111
17565	[17565] hsa-miR-30b	349.847	197.528	137.079	309.253	323.567	333.328	419.101	246.352	484.314	294.98	116.785	149.005	345.394	116.097	235.664	173.686	185.933	183.512	285.057	103.767	249.352	226.913	275.202	100.551	269.51	229.734	241.066	112.484	194.187	220.237	124.594	184.329	301.851	153.672	180.799	146.759	173.51	108.898	191.706	177.689	134.837	149.681	140.636	349.02	152.999	265.059	427.49	333.27
42789	[42789] hsa-miR-15a*	109.974	224.18	218.25	188.184	109.92	239.174	198.082	157.186	271.469	196.251	244.916	218.929	171.607	285.617	273.056	464.566	159.272	188.838	193.683	220.988	135.032	236.747	109.584	158.131	154.783	268.769	119.656	213.711	344.994	427.447	490.909	469.969	171.024	199.773	148.204	162.369	147.879	944.436	178.902	187.996	199.514	175.319	1153.6	132.992	197.43	161.837	205.105	181.786
42750	[42750] hsa-miR-636	197.851	173.803	247.257	347.604	251.741	359.803	286.884	236.904	302.446	217.445	514.665	640.491	110.303	93.6107	157.631	182.65	217.873	220.817	218.684	163.124	177.077	375.394	63.143	95.1256	174.156	293.995	146.721	188.498	223.209	284.282	188.92	174.159	218.274	339.052	197.16	311.598	176.765	274.889	172.766	138.957	136.375	195.855	183.516	294.603	491.982	467.49	136.436	101.354
42575	[42575] hsa-miR-24-1*	127.872	181.776	137.926	174.96	152.178	158.452	147.104	201.538	153.703	269.371	239.171	275.925	163.498	273.037	193.267	241.372	155.338	261.613	151.46	589.525	157.215	165.611	218.139	315.06	171.689	127.019	203.565	315.063	344.086	377.108	231.503	255.577	199.432	181.692	206.299	260.422	195.612	170.65	191.742	163.616	190.695	185.684	186.622	217.404	255.106	197.318	297.976	314.322
42478	[42478] hsa-miR-593*	173.128	77.4396	127.528	108.658	105.026	109.093	106.519	84.143	221.92	116.474	68.6975	77.1213	317.428	282.484	218.696	492.204	246.129	267.294	216.019	207.92	194.976	243.78	294.756	220.6	297.094	199.871	365.517	178.285	150.477	284.095	347.822	263.779	62.9207	128.219	202.225	152.722	318.342	1328.6	248.313	200.038	155.17	213.744	257.245	195.452	144.031	147.117	189.779	158.737
42832	[42832] hsa-miR-638	198.84	177.213	163.698	264.31	287.879	345.012	160.452	200.516	158.968	129.687	762.843	504.746	154.312	194.953	191.025	186.426	161.978	725.563	233.476	246.551	672.945	171.812	233.391	165.959	134.458	157.639	379.767	235.014	478.432	224.616	435.478	252.524	207.174	205.876	150.571	195.021	119.556	111.664	155.3	133.422	173.397	185.437	160.981	768.229	115.748	187.03	239.479	540.931
27672	[27672] hsa-miR-615-3p	174.943	155.566	143.703	205.109	204.674	165.615	189.732	209.811	167.563	169.012	251.898	206.923	169.022	287.293	137.224	213.569	203.061	181.701	87.6681	308.377	141.71	99.9013	210.887	381.97	169.822	89.5169	92.8905	303.672	191.316	164.627	144.214	147.255	186.786	157.355	302.24	244.648	126.667	221.912	152.081	254.465	189.773	207.589	210.854	168.436	214.416	154.899	229.299	268.823
42600	[42600] hsa-miR-500*	190.758	146.99	156.609	126.806	256.378	188.451	200.842	167.206	161.306	232.589	232.631	208.965	263.947	315.711	158.436	162.47	232.678	186.729	179.951	215.348	315.758	176.202	225.296	268.146	151.685	194.742	155.572	210.284	234.072	212.28	182.789	110.224	295.886	142.853	146.761	186.607	166.559	124.517	230.52	170.088	138.952	157.707	137.204	181.619	147.467	227.178	276.645	146.746
27378	[27378] hsa-miR-374a	337.645	159.232	156.712	227.763	295.289	253.567	196.261	231.87	205.806	195.252	139.966	149.764	161.91	230.678	165.516	320.092	172.088	250.415	261.01	184.019	157.211	204.124	207.952	107.386	172.598	194.201	199.421	198.436	158.111	256.593	257.512	131.077	245.303	185.616	244.202	135.838	174.645	188.189	143.502	145.784	94.4942	139.416	172.522	156.455	203.862	171.919	117.651	106.508
42934	[42934] hsa-miR-345	119.834	108.007	104.961	117.068	121.037	117.356	104.686	159.205	148.3	112.407	162.294	145.161	207.012	207.096	260.727	286.358	191.044	282.085	193.1	276.459	227.207	225.788	219.686	153.712	177.408	175.877	290.562	184.472	380.409	350.396	288.806	274.061	151.925	95.8144	137.339	188.342	258.247	258.38	227.762	182.357	166.027	171.489	221.573	383.714	132.196	184.053	156.914	131.382
11038	[11038] hsa-miR-299-5p	304.169	294.283	175.498	205.892	203.129	137.347	186.83	274.353	162.644	181.509	151.614	146.678	239.072	226.625	156.804	158.953	260.81	130.893	116.633	204.312	142.625	136.966	191.648	189.47	248.558	141.531	119.194	144.089	82.4807	118.578	94.2054	106.595	174.34	232.228	282.889	182.152	157.868	207.691	127.008	193.38	240.789	320.299	175.289	82.5058	212.219	126.191	262.462	257.536
17460	[17460] hsa-miR-657	142.884	200.157	200.256	199.695	123.529	131.371	153.134	134.838	163.03	137.042	90.6815	98.0517	227.564	283.962	122.418	235.924	249.126	201.344	170.317	302.527	206.342	146.905	289.672	393.237	301.702	149.122	188.777	142.378	122.202	147.404	159.512	165.399	101.679	250.848	191.737	257.783	230.852	319.898	206.7	255.092	314.445	290.175	314.224	181.322	140.43	160.661	128.517	155.621
42724	[42724] hsa-miR-34b	336.563	373.368	318.55	513.572	750.844	402.099	262.589	169.27	141.178	181.318	160.248	241.125	314.141	160.129	162.404	263.33	939.612	88.944	149.618	286.569	97.0409	123.267	161.157	160.852	372.779	77.8214	187.591	95.5876	74.3479	103.809	90.4493	90.2713	267.763	470.329	406.079	161.699	152.407	67.6067	149.678	220.859	165.308	334.783	67.7298	97.7056	181.598	202.432	191.367	246.218
11176	[11176] hsa-miR-526b	213.071	151.358	131.167	106.673	155.797	195.905	319.362	202.279	252.296	277.055	237.657	296.825	156.387	135.559	147.914	148.413	118.718	115.396	127.318	103.451	171.957	217.518	182.177	273.185	180.898	217.301	112.44	221.604	165.257	146.663	128.126	117.98	296.197	145.383	216.982	232.947	186.1	126.541	191.072	217.845	120.801	192.232	83.8099	169.609	343.023	181.213	174.212	334.003
6880	[06880] hsa-miR-297	135.698	115.224	130.844	94.6436	173.486	111.542	197.458	80.9628	91.1856	213.63	989.177	252.069	302.159	1074.3	134.182	238.896	433.363	173.896	127.051	1056.2	187.153	71.2476	285.449	317.094	640.595	358.345	79.2009	261.352	124.692	161.373	131.034	104.219	317.078	146.04	419.12	70.7899	117.7	122.345	128.225	180.618	136.599	235.682	237.099	140.622	90.0673	117.181	655.745	637.929
42930	[42930] hsa-miR-512-5p	246.274	188.943	190.746	164.522	226.122	159.16	239.926	298.86	249.909	238.662	138.569	181.092	164.902	123.698	148.523	140.738	141.018	186.216	190.456	105.651	248.061	303.887	167.335	144.466	169.344	338.013	216.952	118.398	186.63	153.956	214.768	124.784	240.01	158.743	334.322	139.464	206.813	145.759	135.22	179.258	142.913	146.222	129.612	115.782	229.506	207.576	168.956	254.925
42941	[42941] hsa-miR-218-1*	268.802	244.873	161.732	168.743	296.571	216.323	292.483	473.791	413.743	414.088	170.865	252.053	220.965	74.7646	142.22	71.0967	165.388	136.2	283.991	128.51	185.944	341.483	127.186	90.7435	154.14	268.699	190.867	151.096	138.811	105.651	179.107	73.374	390.212	126.673	427.662	129.318	198.964	76.4407	154.197	217.94	127.492	133.658	64.4755	70.933	275.487	220.237	217.072	310.953
11163	[11163] hsa-miR-519d	152.89	196.481	134.649	139.318	195.695	114.882	129.189	125.183	129.625	148.053	98.6037	137.745	210.205	283.696	89.7908	226.596	187.568	198.811	84.1912	201.617	165.763	75.446	218.692	291.651	176.164	86.132	104.187	154.085	195.197	152.335	140.226	174.91	115.793	145.101	246.109	195.232	106.443	175.048	189.752	176.258	141.52	187.065	199.092	104.733	130.632	123.68	230.595	217.942
42923	[42923] hsa-miR-30c	218.333	208.758	107.423	237.994	458.461	229.205	230.816	282.941	381.051	245.569	113.542	121.922	153.144	180.844	154.759	135.521	91.1908	331.249	246.04	84.5478	207.175	248.972	331.067	140.432	155.158	148.626	243.28	146.775	199.95	284.133	215.12	184.069	208.05	133.051	122.29	128.258	177.225	98.1754	214.556	132.582	133.918	114.775	128.218	242.808	117.798	142.746	321.439	185.393
42929	[42929] hsa-miR-25*	145.859	246.54	162.005	238.111	244.066	134.927	229.657	202.947	157.644	154.8	200.875	170.561	183.081	169.037	169.646	119.05	185.936	165.104	195.969	129.433	207.132	153.097	200.031	168.511	202.327	141.918	215.735	70.6431	127.133	92.1216	135.852	162.879	255.824	198.689	221.636	237.835	208.487	96.0875	212.065	231.071	220.069	214.353	111.799	133.659	90.3618	262.165	111.038	154.902
31517	[31517] hsa-miR-561	146.762	85.5079	123.351	130.716	136.121	151.539	144.835	131.882	180.139	170.014	116.526	107.377	217.877	156.782	313.551	176.792	189.338	231.998	134.221	239.497	166.699	186.557	244.145	181.799	187.824	244.344	294.194	136.592	116.181	161.906	123.713	241.048	155.435	114.731	124.877	225.59	287.46	223.36	231.961	177.052	206.892	207.193	275.974	269.56	118.933	221.975	223.646	81.4698
42704	[42704] hsa-miR-488	121.148	161.064	107.017	167.98	80.3868	149.067	172.262	142.341	154.61	225.131	159.948	195.242	200.141	273.707	109.858	326.217	129.059	202.787	121.912	195.146	166.985	162.186	163.305	296.651	348.622	128.364	154.073	219.769	159.639	188.906	129.85	177.385	141.711	268.859	138.536	209.249	145.726	406.505	151.608	141.252	162.547	174.284	252.529	218.52	109.074	135.293	198.621	240.224
42630	[42630] hsa-miR-140-3p	152.494	101.477	99.4328	405.202	1257.34	1083.26	621.454	618.785	101.566	1732.91	242.592	300.95	360.116	347.163	113.035	57.2151	78.5761	1021.04	142.408	56.1527	489.455	1600.46	120.875	122.408	83.5592	177.185	112.425	165.597	1168.56	112.253	166.654	108.232	539.381	60.9647	225.229	92.1015	86.2824	49.8901	1060.39	234.878	298.589	69.5123	96.2531	178.198	88.8223	128.378	320.031	161.103
17922	[17922] hsa-miR-34a*	212.295	895.389	654.49	831.926	306.823	597.554	203.273	886.999	852.133	393.668	33.5117	263.354	295.665	19.7795	580.136	95.8682	458.871	60.9247	369.844	26.805	53.6827	1059.15	41.1521	59.1	75.0267	1185.65	151.352	295.343	62.367	48.5973	48.503	62.5619	41.5866	617.707	579.594	492.063	98.5242	50.5621	652.076	462.302	160.543	58.3995	26.4498	75.7571	557.937	225.174	174.07	64.9565
42859	[42859] hsa-miR-675*	196.655	302.247	173.387	206.204	218.534	171.105	268.97	174.673	113.116	132.665	214.958	215.392	138.821	176.75	105.453	218.047	202.271	128.744	91.3607	151.402	158.567	119.13	117.103	150.956	138.004	158.652	146.423	169.701	147.816	156.945	148.808	124.425	194.755	244.209	353.527	104.671	108.356	132.693	128	153.271	120.147	149.391	153.146	173.686	157.841	129.672	316.997	231.318
42577	[42577] hsa-miR-361-3p	169.737	161.794	130.673	137.906	53.6996	205.517	123.751	256.85	190.287	359.309	79.2578	167.637	144.032	104.248	193.016	86.1595	126.544	291.757	242.83	35.4843	106.661	414.26	145.906	145.439	101.802	242.792	236.691	121.593	267.296	362.686	317.442	317.946	118.947	58.4044	194.049	227.508	157.643	87.8714	227.699	140.088	236.859	202.87	90.7801	142.977	110.264	244.263	194.684	135.563
42710	[42710] hsa-miR-1296	140.699	162.507	168.518	196.524	198.137	222.734	263.236	196.642	122.468	248.266	232.882	313.67	144.137	143.852	126.005	167.744	127.38	177.462	122.21	146.147	233.942	205.092	169.004	139.75	94.9836	143.342	125.992	174.014	211.958	251.12	177.338	112.948	180.19	174.839	112.813	104.521	118.318	126.089	130.093	87.3745	115.893	109.716	134.335	194.856	171.252	93.5409	173.575	157.169
10988	[10988] hsa-miR-194	155.405	192.285	161.835	164.085	137.45	109.741	122.741	148.13	195.25	150.273	79.5002	70.8993	193.158	225.141	169.658	197.914	134.557	124.05	102.283	221.821	96.1361	160.149	174.29	136.585	285.373	160.935	156.785	143.112	96.3007	81.7584	94.7829	101.299	121.593	293.14	209.449	190.935	167.094	251.248	228.429	217.257	198.075	186.605	194.025	97.0956	125.485	129.739	117.179	105.876
11151	[11151] hsa-miR-516b	79.2426	178.124	207.402	167.455	119.949	109.416	160.465	132.04	156.607	137.468	136.022	119.302	155.191	169.822	194.646	177.114	115.124	119.067	155.778	277.497	192.07	129.555	188.537	233.901	197.384	156.696	134.156	156.812	173.776	123.161	105.466	250.304	128.69	164.236	85.6728	133.599	177.227	244.287	275.173	146.283	146.207	142.4	241.284	220.381	118.466	150.165	150.751	135.602
42475	[42475] hsa-miR-221*	144.94	169.546	107.008	115.254	156.384	98.409	108.585	102.467	89.2011	106.264	134.966	136.946	439.716	192.423	135.887	284.1	136.863	148.719	205.201	126.262	568.59	99.9038	187.557	207.551	251.047	91.903	319.723	205.918	98.5721	276.73	1034.52	193.201	116.816	450.53	91.0476	184.152	218.216	94.3173	349.94	167.066	277.601	144.03	268.167	174.835	261.704	256.662	123.519	111.475
17507	[17507] hsa-miR-662	135.449	133.36	137.69	125.449	138.103	109.1	152.934	146.988	175.336	142.295	82.4923	126.665	209.169	215.075	171.629	169.387	129.352	162.205	121.552	136.596	116.637	131.622	215.26	134.905	217.016	152.601	172.382	180.034	130.089	153.888	128.571	117.704	103.423	186.091	246.251	167.456	183.316	181.584	230.353	207.05	198.725	219.666	180.719	111.187	177.396	131.299	150.792	171.487
10995	[10995] hsa-miR-199a-3p; hsa-miR-199b-3p	79.7366	98.7276	49.3606	142.882	149.235	193.533	85.7323	145.432	190.218	211.199	63.857	99.0817	233.877	338.902	91.0218	172.341	54.7159	221.202	152.831	24.9132	363.494	139.755	244.256	128.317	211.234	339.166	180.508	111.43	250.817	179.641	340.986	100.572	118.763	70.3834	366.048	69.9439	22.7899	75.9959	210.94	289.152	120.529	182.207	183.078	300.764	144.168	234.13	204.91	223.047
29872	[29872] hsa-miR-340	283.511	175.846	162.576	148.728	154.082	140.929	175.726	114.727	152.674	145.673	149.822	148.662	175.778	130.515	137.202	160.988	152.278	118.72	202.97	129.976	147.52	110.092	176.829	144.296	155.986	176.318	256.517	111.54	96.5574	133.611	143.734	130.246	188.962	204.719	132.343	194.16	231.363	96.5286	199.452	163.262	172.547	117.428	104.803	129.301	264.778	248.706	159.55	129.557
13137	[13137] hsa-miR-518e*; hsa-miR-519a*; hsa-miR-519b-5p; hsa-miR-519c-5p; hsa-miR-522*; hsa-miR-523*	96.6464	140.327	181.416	123.894	99.5922	130.56	200.632	125.64	178.787	147.699	229.506	217.367	122.533	220.66	145.192	143.688	119.551	178.938	132.05	253.986	168.183	133.063	172.407	242.531	143.93	121.269	116.707	258.932	145.225	139.682	136.898	164.129	190.019	141.611	153.429	145.635	128.105	206.835	128.666	119.916	150.528	167.792	210.457	179.052	214.781	98.7222	195.011	212.62
42737	[42737] hsa-miR-526b*	134.825	134.581	178.786	128.371	124.126	151.585	187.559	146.066	183.54	158.652	155.958	173.379	143.158	165.928	102.485	155.954	121.57	128.615	183.117	149.624	134.077	122.589	164.452	211.425	168.77	103.067	116.564	182.153	103.046	108.536	115.542	122.446	195.332	215.869	157.237	133.712	125.288	122.741	151.189	134.977	182.402	152.434	125.386	133.976	226.647	87.933	137.112	212.385
42562	[42562] hsa-miR-105*	198.093	140.341	125.522	124.68	165.463	132.987	105.483	121.611	121.865	101.107	86.7353	126.84	215.486	181.956	130.337	218.973	203.089	181.085	140.453	177.843	150.966	150.681	214.31	179.396	153.457	175.87	174.168	113.493	103.659	147.264	152.318	114.524	127.384	187.698	199.279	125.637	145.48	144.575	155.988	149.732	129.886	123.357	118.347	130.258	164.79	123.729	113.519	119.03
14272	[14272] hsa-miR-542-3p	164.678	101.19	186.105	125.186	136.001	111.878	99.204	101.66	152.815	131.207	86.4994	89.6104	128.584	107.181	207.556	209.742	136.767	135.919	113.613	208.711	153.608	181.902	137.318	63.7165	160.365	142.697	154.41	143.235	124.96	151.923	153.394	242.824	228.552	121.643	168.301	76.9501	200.44	113.526	151.308	136.709	113.326	159.428	187.869	156.952	130.391	167.407	127.727	73.633
42740	[42740] hsa-miR-639	142.049	80.0392	170.079	126.886	112.259	177.997	120.282	104.423	93.2893	118.688	117.224	149.046	122.153	129.548	174.032	385.481	213.077	142.132	90.1287	206.542	83.9898	161.531	150.041	76.3045	118.283	142.581	152.08	84.5628	159.829	367.347	279.676	335.606	175.821	188.473	186.129	117.422	119.025	665.379	105.446	110.628	95.2807	121.062	226.55	68.6906	186.469	127.437	95.7804	87.1262
14306	[14306] hsa-miR-381	136.941	219.782	135.172	183.771	129.638	130.662	117.408	179.747	263.386	134.076	61.1518	108.727	136.856	140.334	199.419	261.37	133.885	143.672	169.61	78.9315	277.567	176.76	182.739	257.551	195.077	105.448	166.279	156.008	115.857	151.961	120.157	137.958	102.293	239.338	71.9897	160.104	123.582	182.818	175.378	133.412	133.675	123.512	157.937	247.797	163.599	91.3077	132.903	128.324
17863	[17863] hsa-miR-934	97.2101	157.118	152.526	245.433	139.039	105.325	126.963	122.573	104.674	121.963	100.759	118.596	119.197	195.458	224.868	130.864	91.0766	140.445	99.4322	146.205	166.456	93.7803	189.764	232.494	137.833	97.7865	117.928	126.056	136.455	143.447	109.879	204.758	130.317	111.026	88.0344	236.876	112.519	200.058	227.961	192.609	172.712	222.846	260.785	145.055	112.269	167.768	134.476	146.943
31026	[31026] hsa-miR-101	153.65	101.617	121.944	142.577	213.059	177.278	113.72	170.123	122.712	191.777	126.239	142.479	114.958	216.933	95.8312	68.2836	63.4633	235.389	358.158	82.0857	133.213	156.751	139.621	82.9056	80.5361	126.134	180.924	103.291	237.288	181.203	143.237	188.095	146.516	58.892	49.0791	114.544	109.413	149.94	62.0567	74.2606	90.2699	137.724	219.031	185.522	68.616	135.691	193.012	162.586
17876	[17876] hsa-miR-125b-1*	139.928	126.295	116.077	99.6981	84.749	147.217	102.938	124.643	138.358	154.908	190.986	178.355	98.2395	146.847	130.436	126.755	122.468	175.989	104.169	149.945	163.353	159.828	131.729	157.558	116.442	121.115	115.928	188.85	158.974	150.469	120.821	125.665	254.407	109.737	154.084	136.58	122.528	116.656	130.946	119.752	155.807	133.952	105.592	289.451	135.004	124.505	162.587	171.764
11078	[11078] hsa-miR-365	177.544	225.688	179.135	128.376	206.773	114.423	92.9102	97.1861	75.2583	92.5684	65.0061	77.7312	171.604	138.267	129.682	248.99	179.717	189.501	103.09	115.91	90.5452	118.377	202.697	207.405	163.727	153.843	210.065	87.7779	88.7244	124.396	137.017	131.292	85.5254	302.466	152.094	92.7483	177.691	191.823	123.02	135.28	190.082	143.504	134.267	99.7205	109.745	143.771	168.768	71.7875
13133	[13133] hsa-miR-520a-5p	87.1224	102.935	151.703	96.4571	82.4784	89.3047	189.674	115.486	165.637	171.353	133.854	139.936	122.722	169.482	113.397	138.871	68.8892	147.003	87.6681	179.259	114.399	121.617	125.347	169.909	134.051	108.131	99.1885	226.023	126.033	133.097	119.683	125.287	115.225	123.878	185.208	136.776	118.812	165.097	126.247	112.012	157.74	140.868	192.396	134.155	173.257	94.9326	139.184	167.397
42507	[42507] hsa-miR-202*	131.893	131.927	169.867	141.818	103.154	143.121	125.14	158.428	157.216	130.606	184.871	151.715	136.856	127.897	203.028	242.156	172.157	116.212	145.589	259.852	98.9882	244.116	105.103	65.8545	94.6855	188.192	123.962	176.297	112.91	261.766	145.591	101.049	190.26	124.104	119.203	152.258	128.251	154.363	132.622	114.986	129.084	127.7	130.963	108.608	167.012	112.741	185.572	91.7984
28520	[28520] hsa-miR-454*	95.1039	71.8778	68.6185	72.0185	125.8	141.745	120.948	83.6931	98.7836	118.815	308.495	219.946	45.5795	105.429	88.2987	168.948	94.8347	124.775	179.04	387.572	133.165	113.332	97.5622	154.064	106.496	132.331	245.872	198.802	370.064	115.297	175.486	200.582	286.572	51.7785	118.073	131.243	126.152	201.699	58.5084	61.8627	90.3116	53.4679	256.921	242.228	271.409	131.138	170.929	198.646
42694	[42694] hsa-miR-485-3p	119.656	162.491	122.173	182.262	117.856	151.187	127.158	157.566	86.8503	81.655	85.2247	91.6668	149.484	179.032	156.174	143.043	142.779	109.801	95.4325	168.581	167.37	60.9831	233.823	263.417	181.479	82.9716	130.756	67.2488	129.199	102.412	109.26	146.721	58.051	139.282	122.76	168.729	124.092	148.993	186.522	200.994	203.56	174.037	188.187	142.508	57.9676	124.449	80.0134	118.13
42771	[42771] hsa-miR-877*	146.465	119.613	130.442	91.4606	115.335	145.274	92.1763	106.765	134.538	97.0051	198.492	147.26	98.1281	65.4576	144.095	149.07	154.421	73.9574	161.523	180.881	89.924	130.629	108.418	116.731	151.296	129.048	185.689	83.2492	118.272	98.9539	117.55	234.284	113.292	122.81	84.0435	166.311	202.51	222.735	108.057	122.262	133.365	173.049	310.612	193.743	261.137	168.617	123.35	85.4865
11065	[11065] hsa-miR-335	136.997	134.62	181.978	106.29	93.3042	96.1494	32.2114	130.721	132.949	122.444	27.4608	24.5238	27.5718	32.3029	93.6072	139.86	248.462	76.534	79.3056	17.2051	258.129	103.876	512.156	63.3046	156.338	874.506	121.601	117.874	20.3159	31.4522	58.6974	60.119	40.9548	100.874	55.6785	358.724	190.535	164.595	41.0645	280.874	269.594	199.04	195.081	130.185	76.3733	276.831	132.419	199.614
19581	[19581] hsa-miR-100	167.429	149.876	217.397	122.304	111.867	260.239	131.739	206.637	149.731	242.175	76.2793	266.223	83.5242	36.4405	129.917	56.4025	160.693	178.437	148.113	29.9523	74.6694	165.27	115.276	65.3886	89.4684	166.724	128.173	126.951	123.831	96.9598	170.266	109.408	136.709	49.2274	139.572	189.984	67.2925	42.2768	71.357	86.9312	202.352	226.706	37.8297	123.912	92.1367	235.078	152.49	136.127
42958	[42958] hsa-miR-628-3p	104.957	114.145	169.964	161.925	111.874	139.025	129.637	164.443	168.335	129.008	92.301	121.317	124.407	101.883	202.189	102.053	126.926	128.082	140.239	316.919	114.708	207.81	130.243	149.722	153.737	145.476	175.111	115.994	99.9385	93.323	86.3019	96.2684	92.4983	96.8241	106.456	201.93	172.822	68.3385	189.789	146.693	244.539	144.418	70.958	252.06	208.344	183.687	150.664	136.854
13132	[13132] hsa-miR-519e-star	109.934	172.91	174.159	186.404	105.539	142.479	154.528	111.55	140.949	121.091	160.283	176.447	100.959	145.924	129.148	87.5532	93.5942	126.049	111.878	196.327	133.343	128.194	151.692	265.031	139.97	69.2237	134.143	125.04	81.8313	108.698	70.7292	65.1823	126.791	201.444	77.32	167.522	219.878	68.6733	109.499	139.663	191.108	157.31	61.985	178.085	184.453	110.982	120.508	219.636
42532	[42532] hsa-miR-22*	116.394	126.812	170.26	126.522	122.954	108.857	139.724	95.0378	124.921	166.387	70.6136	107.837	135.083	258.736	122.09	121.972	133.996	153.189	115.339	73.0135	118.014	118.161	132.005	127.475	101.706	141.259	102.373	123.334	154.325	157.541	150.895	224.009	142.782	140.707	105.823	157.041	121.914	170.522	147.127	127.484	165.029	144.479	211.863	93.2293	106.492	142.482	130.508	210.505
42831	[42831] hsa-miR-28-5p	157.511	96.4983	95.024	127.377	116.817	157.213	161.358	140.354	134.361	149.301	125.283	104.206	108.177	58.3832	145.405	116.13	116.222	150.86	262.616	66.4568	134.156	147.062	107.18	71.7497	140.473	133.073	140.795	94.8385	129.9	129.195	128.418	112.643	128.108	127.382	107.851	121.302	136.281	70.0536	93.7519	122.02	80.9251	119.487	68.0455	145.462	135.178	183.758	131.014	181.233
11040	[11040] hsa-miR-29b	155.14	224.492	103.342	170.299	108.138	192.573	131.276	150.917	146.414	147.198	52.1427	54.8595	136.471	74.9947	143.83	146.197	71.9289	240.871	97.8799	47.6234	71.184	190.337	137.273	57.7843	121.365	151.395	134.944	59.8948	307.631	107.997	125.599	224.399	133.951	116.056	46.5038	78.7274	130.418	52.1405	142.707	108.887	70.5278	119.293	110.427	131.688	67.2984	141.312	264.934	127.35
19582	[19582] hsa-miR-106b	113.467	101.343	150.553	160.369	206.687	139.427	235.257	101.813	105.297	110.853	127.378	90.2417	159.113	191.481	110.504	71.5277	179.737	90.2746	138.29	71.6858	200.938	116.588	302.466	83.3161	130.089	116.16	153.583	77.8306	127.054	90.3887	112.298	61.2301	167.554	130.35	84.7564	112.179	159.813	70.513	176.6	165.894	128.633	170.243	57.2716	139.977	92.4254	147.518	57.5048	63.4545
19583	[19583] hsa-miR-122	78.0529	201.426	161.582	141.775	75.3241	75.0822	133.869	127.771	102.936	135.571	106.865	154.602	111.93	208.348	79.9759	126.894	128.624	170.335	54.9433	225.089	109.719	92.744	47.9487	331.087	150.195	71.6219	48.9543	153.547	142.29	119.884	72.5535	81.2279	87.3166	153.084	166.195	122.928	53.0215	131.644	77.1697	128.667	171.134	154.381	150.458	99.9925	117.466	81.2459	121.103	411.593
13485	[13485] hsa-miR-10a	79.6259	81.4347	40.454	288.439	141.424	547.368	158.934	343.701	343.028	342.011	168.724	142.227	39.7359	30.9897	86.8779	81.1533	417.44	799.376	248.984	51.0724	47.3321	382.88	131.812	125.311	90.5653	48.9096	81.2872	140.89	211.455	234.531	118.92	71.3552	154.7	108.05	70.0191	32.4367	40.1798	22.6259	74.6383	104.679	68.5547	125.008	126.53	121.768	186.239	68.3418	513.925	883.033
11004	[11004] hsa-miR-203	186.703	118.344	190.457	138.88	103.786	99.9577	111.377	130.67	155.35	147.293	41.9819	61.5107	142.934	111.357	241.275	94.1528	117.385	88.0306	142.205	123.563	70.553	124.499	192.837	109.482	122.241	139.053	172.916	96.217	53.5984	98.9566	79.2975	134.941	67.1317	123.943	118.813	163.932	186.15	125.267	131.597	195.778	182.599	152.745	89.9589	66.8102	124.056	106.369	86.6977	94.9182
42648	[42648] hsa-miR-106a	217.21	109.6	127.606	160.25	260.894	158.876	275.004	134.765	106.901	124.629	137.551	98.9126	121.432	90.7772	134.63	85.7034	120.515	101.837	223.692	86.112	122.847	151.423	112.212	65.5601	138.473	227.365	125.597	85.6946	115.161	103.485	93.5458	88.3824	147.255	105.692	113.723	96.4766	158.855	78.1104	142.003	147.26	95.204	95.0187	58.6718	124.426	123.74	159.593	112.109	123.677
42530	[42530] hsa-let-7a-2*	136.488	175.157	149.492	257.465	149.137	119.622	165.927	141.2	104.184	109.499	79.2579	103.159	141.438	139.504	173.641	100.08	143.801	93.3594	90.0586	136.327	92.4197	98.019	148.599	181.333	165.999	122.786	108.366	80.4992	71.4469	65.9158	66.2649	91.38	87.0838	200.706	145.093	138.363	110.172	88.2236	137.804	194.676	148.293	183.666	91.8535	100.161	85.195	117.165	135.879	113.287
17953	[17953] hsa-miR-183*	81.2418	122.16	96.9538	180.7	80.3327	91.2536	81.0179	101.853	140.989	65.3513	66.6784	74.5826	119.243	147.216	184.78	168.598	97.3548	138.276	119.507	96.6054	198.75	100.193	158.253	165.224	115.581	124.992	142.981	128.68	111.203	99.6387	94.0159	217.278	68.6178	183.637	71.0073	131.327	93.2859	139.008	153.782	134.566	124.32	96.067	160.845	235.608	90.9535	92.7658	134.799	114.751
10919	[10919] hsa-miR-103	243.929	142.492	88.9728	101.891	119.113	103.334	93.6432	110.003	114.22	169.499	58.4258	63.2148	126.706	91.3276	152.519	103.619	113.604	131.762	162.7	88.4914	175.737	108.084	138.578	105.168	137.657	82.2994	179.267	156.443	113.768	114.028	172.321	201.09	86.3936	92.8427	127.385	150.623	148.38	113.015	136.836	134.885	130.133	190.229	101.101	157.063	79.0425	184.331	123.065	131.125
42783	[42783] hsa-miR-197	202.067	246.631	174.657	287.682	240.83	161.023	201.099	151.954	77.662	111.09	63.3393	167.964	119.034	98.2347	155.848	86.9872	93.3163	59.7527	101.454	163.723	71.6675	67.6454	102.627	177.588	100.257	80.1892	72.9082	91.0463	88.3434	55.5421	69.1359	129.153	125.944	221.64	88.5809	132.285	82.8226	166.65	131.612	165.302	193.377	87.634	193.048	58.1674	81.8965	108.857	136.665	106.245
42902	[42902] hsa-miR-185	135.544	120.927	118.933	104.978	151.558	134.644	135.433	131.839	135.885	73.6139	205.943	151.697	104.672	186.132	114.096	96.0707	100.781	93.7589	133.264	170.71	136.906	136.181	106.498	100.941	124.591	106.134	119.777	159.954	78.7225	80.4518	85.7705	72.3961	123.823	138.864	195.225	87.6894	113.181	69.5763	87.6763	134.239	92.5659	117.176	73.3078	108.057	116.203	146.573	82.1916	68.8052
5740	[05740] hsa-miR-21	135.504	68.2133	81.9095	56.0227	324.633	93.4509	95.6802	92.1835	76.4342	75.8365	384.934	230.928	74.2445	79.871	97.5261	109.452	154.738	105.866	414.96	237.783	131.484	69.8652	97.2804	141.329	117.299	164.032	185.166	189.552	203.82	67.7249	368.404	122.148	245.757	68.7419	141.812	111.448	230.591	60.8484	48.4188	142.41	106.192	92.9567	114.824	190.021	107.68	186.892	81.0034	139.811
42738	[42738] hsa-miR-340*	120.023	77.3187	81.1559	132.241	125.991	165.376	146.855	168.754	119.043	167.341	94.2787	65.703	131.538	113.716	121.895	118.793	126.748	191.583	161.854	31.9139	109.883	135.652	128.306	99.8326	67.4377	111.936	114.581	114.805	176.76	189.746	122.125	284.623	87.6732	95.9065	89.2011	76.9444	85.2652	140.942	111.373	87.2481	100.058	86.1582	134.925	104.733	86.6393	145.975	107.66	154.983
42962	[42962] hsa-miR-193b*	91.3787	112.324	115.501	98.0955	108.119	97.357	111.445	89.4657	115.281	96.6203	150.697	118.393	108.094	230.274	92.4774	120.101	105.648	188.618	85.0141	104.972	153.907	103.876	137.747	168.785	131.529	109.953	143.951	147.192	147.153	127.914	120.591	117.204	109.127	103.238	90.5862	111.558	125.106	69.3428	130.458	106.651	128.488	128.954	80.5992	178.018	114.139	107.965	146.245	110.455
42839	[42839] hsa-miR-135a	139.861	114.033	113.578	162.121	275.158	164.67	246.011	145.155	136.76	133.649	141.525	125.647	96.068	121.282	130.679	91.4239	113.668	84.7426	283.17	81.0437	67.6448	165.514	89.8431	43.633	106.219	250.673	112.457	110.247	158.996	75.4082	129.552	100.462	136.264	89.579	225.841	57.5196	100.701	110.361	114.3	195.694	91.9586	63.6328	63.0557	104.823	127.554	125.891	123.517	108.688
42873	[42873] hsa-miR-944	168.074	105.142	122.274	114.632	119.596	115.471	129.205	108.875	134.074	99.6915	207.133	148.092	82.1347	83.2179	127.609	110.687	112.033	99.3432	124.918	187.295	92.6036	99.4239	96.5783	174.206	113.867	105.006	121.971	146.91	80.9224	94.6708	85.3952	103.917	145.441	132.802	108.464	106.018	109.801	119.394	91.5894	101.18	94.5948	105.144	114.824	148.876	184.824	90.4961	106.87	114.793
10138	[10138] hsa-miR-130a	136.963	88.5094	72.0029	33.3117	198.302	77.2724	188.319	72.1778	43.2678	232.472	100.54	87.8267	128.706	117.796	79.7605	380.506	162.92	180.769	158.606	42.6217	210.835	87.8783	109.685	44.1118	348.907	364.537	80.9763	113.712	234.129	161.17	139.073	148.868	109.907	216.514	85.3141	88.8477	60.5382	175.837	145.095	55.986	38.1449	149.708	113.902	64.0875	184.633	331.926	32.4269	74.4192
17750	[17750] hsa-let-7d	151.682	129.764	144.173	126.371	154.35	134.075	112.678	106.017	101.313	110.53	238.832	189.263	73.4155	103.503	130.49	67.0752	71.2923	100.888	82.2362	104.274	107.986	98.798	114.645	116.704	107.228	103.625	98.878	124.116	107.319	83.0351	80.5827	101.799	239.077	132.881	63.1394	96.3266	109.801	183.985	130.292	118.825	116.054	115.306	143.312	156.922	147.239	105.182	95.5948	113.602
31076	[31076] hsa-miR-559	194.804	171.272	130.103	159.14	62.7367	279.637	155.061	298.907	212.038	342.261	84.3347	184.666	65.7077	56.2626	115.326	41.7017	68.7362	129.454	114.174	28.7542	56.692	250.069	86.445	91.1617	57.0241	144.547	98.4987	129.937	89.6137	120.595	96.5145	122.134	121.339	66.6705	142.593	102.747	81.2454	50.2652	113.166	69.6159	117.295	106.251	47.8437	87.3023	131.979	106.068	185.923	139.358
42653	[42653] hsa-let-7c*	123.431	111.082	89.0081	113.774	99.0187	113.246	129.005	131.103	116.845	134.396	355.293	188.122	143.411	90.7772	99.8765	72.7088	101.91	86.6282	100.773	195.868	68.8126	111.703	99.8131	106.029	115.422	97.6312	88.869	154.18	82.8595	79.0771	76.6444	69.613	176.741	142.481	185.541	125.23	100.102	47.858	126.214	128.041	140.109	93.8291	50.1836	85.1334	185.522	107.278	136.091	112.288
32946	[32946] hsa-miR-486-5p	161.426	181.808	122.69	157.277	145.089	110.133	132.266	148.73	130.057	84.3455	142.181	111.025	114.689	86.6937	164.413	92.381	110.831	73.4895	97.1033	151.503	78.8828	97.5013	139.61	137.19	127.385	108.636	115.037	80.7849	58.5336	62.2935	70.2028	80.5598	118.037	144.92	115.325	117.611	95.136	66.4068	116.914	132.657	110.681	117.051	80.0871	73.3737	94.4044	83.8592	97.9698	85.1664
42935	[42935] hsa-miR-614	158.15	276.629	111.378	172.669	185.178	145.24	186.898	298.8	162.886	156.762	109.407	124.011	106.351	50.9728	107.767	41.8616	82.4656	81.3568	177.651	58.8076	121.233	226.462	108.103	64.548	106.786	146.397	168.298	80.897	98.1855	62.4661	124.945	64.0576	212.381	79.7281	272.191	102.417	152.365	48.5126	97.1825	130.901	106.862	95.2746	41.6614	54.0097	73.2735	205.941	120.146	147.922
13175	[13175] hsa-miR-27b	99.8332	83.6435	67.1536	124.66	121.118	130.348	100.508	180.524	187.27	134.946	71.2633	91.7602	55.6439	147.528	72.2504	66.6399	48.4163	145.495	160.449	48.5289	63.3771	127.938	81.6594	83.7759	59.6868	92.2591	144.796	118.727	146.653	112.588	130.374	124.898	131.045	51.1761	89.7926	149.673	115.725	84.7267	76.5068	95.9294	79.6077	106.997	80.4365	125.39	124.367	116.903	131.514	127.937
42749	[42749] hsa-miR-659	86.69	151.683	127.965	123.936	81.6382	113.222	130.89	95.7452	102.409	114.281	166.438	190.544	100.615	130.495	87.0865	75.6806	74.103	103.748	100.901	137.742	100.227	94.5978	109.987	184.063	113.958	75.379	79.0598	154.418	106.871	74.8792	77.4411	102.112	89.855	164.982	106.401	133.601	93.6838	91.6647	109.85	126.114	134.663	168.486	106.316	102.683	129.111	108.145	99.5641	140.038
42446	[42446] hsa-miR-576-5p	131.886	131.469	93.3175	123.34	100.653	85.9167	107.069	96.2883	92.6394	95.0159	95.4277	115.074	130.225	138.072	75.8601	165.872	172.057	141.363	70.326	161.526	92.5057	87.361	104.673	144.809	135.493	83.1885	81.6571	101.441	89.6596	105.586	128.865	78.2434	137.392	249.988	169.078	95.469	91.3638	85.8062	100.114	131.591	127.242	119.804	81.8153	104.015	140.777	90.5086	103.547	94.9281
30687	[30687] hsa-miR-93	74.4904	60.2899	134.419	104.761	159.254	89.5319	199.404	108.025	119.819	63.7122	96.8377	43.1761	104.711	263.405	100.604	56.5401	104.017	45.4184	124.014	46.5378	165.385	142.207	303.573	48.5004	103.921	160.024	148.01	82.531	181.309	44.9675	98.6718	71.1474	95.9358	76.4338	113.025	108.865	154.51	154.43	243.812	212.704	144.003	115.952	72.3421	158.336	93.0698	179.114	43.2363	45.9068
28191	[28191] hsa-miR-30e	105.461	85.1807	63.0268	112.725	116.362	151.711	160.226	133.11	124.672	140.349	93.1583	60.8681	118.876	109.448	87.3992	66.0669	63.7766	206.931	132.402	118.744	85.6989	111.309	118.004	52.5636	78.5973	95.2691	114.129	68.5386	121.935	107.431	104.414	104.165	125.024	55.087	82.9678	74.7885	102.342	61.5485	129.213	83.354	64.5956	84.0934	81.6629	111.798	53.0939	123.812	195.244	100.987
11260	[11260] hsa-miR-151-5p	135.2	85.7256	69.4429	74.6678	97.7029	79.3738	101.723	82.2983	118.735	108.031	83.6597	66.6548	104.982	66.6377	102.075	125.931	90.127	123.963	116.391	58.5678	141.512	108.161	130.19	63.4546	128.466	95.6726	98.9886	96.7986	92.0876	115.541	103.5	66.1581	110.199	103.984	107.954	184.868	106.888	71.3291	91.0535	123.594	60.2484	122.191	61.7009	135.147	151.513	151.958	125.908	157.468
42531	[42531] hsa-miR-602	87.2878	61.6886	56.7175	47.6799	69.1337	75.3425	59.9264	66.9795	81.5431	102.906	117.979	101.341	80.6716	97.3024	118.102	163.45	112.87	138.974	87.9106	138.768	147.213	114.028	139.357	93.4788	97.1932	111.127	135.533	92.8765	124.722	147.928	135.07	148.616	129.533	61.1986	89.1246	88.1476	134.402	116.298	109.763	91.388	101.356	88.7116	101.975	201.891	97.037	94.2049	162.477	121.934
42727	[42727] hsa-miR-668	116.391	107.71	152.596	114.598	95.7563	112.677	84.1243	95.8915	174.24	110.311	168.295	121.302	86.7337	69.1768	178.233	98.5514	90.201	98.8236	88.0774	99.835	72.6837	120.159	96.5845	61.2236	69.339	135.078	116.077	184.232	117.667	125.366	101.603	116	138.635	89.894	99.3391	91.8122	173.486	82.2378	130.506	74.8574	84.0678	73.8273	93.349	178.133	155.45	120.42	119.976	91.9904
17613	[17613] hsa-miR-645	104.469	70.7197	79.3581	58.2215	90.1036	81.8219	64.5191	98.3198	102.272	102.898	123.072	143.067	61.0217	194.926	63.3246	94.2374	55.6091	106.961	97.5007	125.808	167.411	53.6939	97.7913	144.63	50.5256	87.025	99.5805	197.289	127.549	150.481	349.984	131.094	186.088	59.5599	111.26	135.594	57.2018	91.3339	104.149	77.0196	232.55	90.9804	99.759	119.006	130.195	82.3803	110.516	104.497
42845	[42845] hsa-miR-125b-2*	79.2202	138.649	111.892	135.85	88.6784	132.352	141.102	128.233	98.3773	100.876	127.95	173.144	80.1582	126.724	97.4217	102.871	82.2687	109.448	92.1722	131.815	85.6906	86.4892	91.2901	171.663	79.8738	83.7201	81.4795	124.715	113.355	104.675	107.532	131.015	70.6317	135.535	94.0431	114.009	82.4157	149.504	92.8898	101.072	92.5731	90.3036	158.859	91.7525	98.7073	77.0239	112.033	138.831
31867	[31867] hsa-miR-145*	153.599	63.2261	66.87	98.0755	103.079	112.655	109.437	139.125	131.547	172.582	55.4953	50.6487	114.668	71.7621	97.2292	86.874	70.3702	122.677	148.43	55.2504	64.9549	143.815	99.8104	62.2308	83.3345	121.497	154.391	124.13	116.989	126.267	84.7878	128.794	124.041	54.0664	121.831	60.926	104.804	61.8579	93.6339	66.8766	86.2493	62.8967	59.1911	80.5971	86.4869	142.088	73.5591	222.418
28047	[28047] hsa-miR-890	100.481	99.5685	88.4724	138.733	77.5971	88.8215	179.038	92.6109	124.725	88.1841	111.397	101.161	68.515	179.972	89.6612	95.3087	63.2225	139.887	215.987	125.537	113.038	77.1141	123.958	175.436	76.5034	72.5635	126.699	91.6607	133.634	129.369	87.8567	109.36	132.301	84.4176	66.8432	90.952	85.5686	70.7695	86.6836	76.9641	97.4139	85.7045	104.302	122.93	68.7265	85.1543	86.2231	108.958
11182	[11182] hsa-miR-98	108.293	68.3457	95.5474	127.978	95.781	124.057	161.573	120.343	109.545	212.74	111.877	193.355	77.5407	65.7822	102.765	64.3309	88.6761	87.9947	76.3925	105.857	72.6814	101.073	54.4936	70.6247	83.3345	68.5468	68.2532	103.026	107.822	130.34	112.368	62.428	115.225	99.1003	68.8722	126.733	98.661	36.2034	96.1766	82.6294	92.1016	140.145	63.5576	68.1358	106.655	84.7602	68.5768	119.011
10952	[10952] hsa-miR-146a	102.293	39.8824	85.594	48.3374	719.221	76.5316	156.059	43.8549	59.8223	46.2774	282.503	125.456	54.5564	69.1958	85.736	61.6073	645.741	42.7989	70.0534	65.6595	106.074	55.0508	573.834	41.8333	89.4962	95.376	77.9631	123.729	55.2718	52.4056	128.723	88.8027	121.902	59.0097	130.809	127.747	148.081	76.3282	49.4224	165.174	489.168	162.775	45.6466	137.094	107.449	242.506	181.453	209.103
17463	[17463] hsa-miR-151-3p	111.712	54.0311	69.5589	58.0325	76.1414	72.4044	69.4543	83.6591	114.491	83.7491	71.2099	61.6062	94.3814	76.732	78.9211	80.7661	89.6478	96.6686	104.545	78.145	123.871	88.231	122.937	59.4068	100.988	89.0666	117.453	113.537	97.6488	110.455	96.9985	94.469	62.9359	53.8521	157.361	94.2458	111.247	102.082	93.6822	125.475	71.9363	113.45	103.47	118.671	116.582	102.214	99.3143	113.121
28019	[28019] hsa-miR-10a*	55.2586	76.1706	63.8543	75.8182	81.2696	104.337	86.8444	81.6571	89.254	87.9823	140.705	109.088	52.2504	111.687	95.2127	61.2027	71.1785	188.832	97.2208	77.0123	103.254	96.1526	104.275	161.145	75.5702	54.2783	86.0554	188.257	136.295	99.9025	97.1336	90.9896	56.257	65.108	68.1458	88.495	65.1074	108.009	97.2276	67.5982	103.905	100.67	133.686	190.572	92.4254	92.9571	164.143	258.28
42548	[42548] hsa-miR-412	102.74	123.9	79.5134	121.246	125.042	94.9318	80.039	88.7041	69.8619	60.3368	54.0134	86.7615	119.062	166.313	105.385	91.1608	80.3675	75.4604	126.444	62.2727	122.143	80.1903	107.073	76.0272	91.2661	91.9067	125.221	79.0421	53.4673	93.164	230.373	78.088	82.2349	154.402	125.331	127.029	93.7025	69.2445	105.367	83.7807	252.676	103.635	69.9631	85.8898	67.4036	124.89	71.7048	61.4096
42811	[42811] hsa-miR-542-5p	98.6472	77.2782	97.6619	49.4051	90.0086	62.4764	72.8996	79.0526	62.3217	63.2527	91.6932	76.522	48.267	169.387	68.0146	151.912	97.6061	67.3854	99.6354	76.8196	113.581	84.0323	34.1238	65.5512	103.909	80.9979	126.988	55.9139	60.9178	119.884	120.847	59.9009	69.2891	106.433	139.531	106.398	98.6177	119.07	68.0783	60.2112	245.953	98.6216	75.6237	77.9912	396.021	102.287	108.453	110.934
27961	[27961] hsa-miR-891a	72.8968	89.2987	60.1183	84.2338	56.3022	69.1226	71.2396	57.2513	43.9396	51.9331	92.3488	87.0533	90.7047	98.8448	75.6213	98.585	106.563	71.9334	67.162	93.8066	73.9903	56.0049	87.4817	209.396	92.405	88.3278	67.6174	83.7717	86.3168	80.5933	88.0151	103.361	98.6972	119.872	68.1088	112.129	86.5696	125.69	122.991	80.5817	115.492	101.036	127.442	73.1023	69.4137	75.0745	98.3526	89.6272
42505	[42505] hsa-let-7d*	108.292	102.21	70.1739	80.3516	87.2295	67.183	70.755	75.4802	95.2784	75.7253	47.6442	58.4298	84.5313	132.922	63.2801	135.674	79.2203	96.0539	61.3046	64.1612	93.954	66.8379	138.354	89.9024	122.332	99.0816	87.1692	69.5323	68.3676	108.21	90.741	102.147	52.4672	73.6729	149.015	100.636	80.9266	138.534	115.731	92.0137	82.0471	121.062	137.608	56.2352	63.1216	71.5406	95.8179	104.449
42754	[42754] hsa-miR-586	63.6938	67.8604	74.8337	78.5159	69.2937	83.1509	84.8312	85.7072	97.6892	103.043	58.8109	128.33	78.2347	74.0726	71.0373	88.0047	63.4987	91.7191	64.395	111.712	63.9012	91.9209	75.4796	139.014	85.1404	78.3181	75.997	124.354	72.0269	83.4186	86.1575	62.811	92.811	80.23	120.899	89.3547	92.1512	88.9601	80.0056	64.381	90.543	86.3227	61.1278	67.9504	120.893	64.1584	75.6871	116.252
19593	[19593] hsa-miR-27a	80.5221	59.7902	60.8324	70.2758	119.335	77.7554	76.3449	79.6	66.1936	60.5865	72.428	85.649	48.8012	121.896	63.6197	81.7991	61.1801	90.8913	133.341	26.9844	78.8378	104.889	59.4659	68.9413	147.53	86.9292	137.231	54.9637	140.551	91.4504	133.829	114.724	111.497	51.983	81.7471	94.2113	123.943	66.8976	66.3791	73.9656	105.098	70.6925	108.3	125.28	138.616	101.223	121.788	78.5579
10962	[10962] hsa-miR-154	120.562	82.458	80.2612	74.9162	100.928	120.559	73.7849	86.9197	89.8269	133.431	76.4075	108.999	71.7741	65.0554	67.0448	73.5164	82.3842	163.014	87.0998	39.203	111.012	130.261	72.8944	63.9032	71.6707	102.936	92.9716	80.7805	80.0684	149.552	98.512	90.2191	94.2976	57.5346	71.1107	63.8282	64.7263	56.5344	56.0104	70.1621	73.0782	99.3268	64.61	80.121	77.0464	100.492	110.999	106.795
42887	[42887] hsa-miR-331-3p	55.8444	88.4065	66.8316	71.1695	73.2965	67.9716	102.621	74.9967	55.3977	58.0095	85.5019	77.1745	65.2871	105.3	74.8907	108.287	77.0205	71.4839	97.1154	54.8198	110.027	67.7991	82.3462	111.748	81.8738	67.7475	97.8126	88.7893	102.829	117.467	181.396	117.125	73.4279	84.9798	39.3742	81.8014	77.1194	180.593	83.5161	89.6481	64.5789	83.006	149.157	70.3483	60.5923	80.7734	68.075	61.2899
10618	[10618] hsa-miR-524-5p	72.5695	80.6204	72.9558	63.9299	53.2549	64.3556	56.5424	65.6889	73.4799	85.8263	88.577	76.0889	92.875	79.3892	75.9301	80.1994	86.9077	68.2474	68.6053	80.7521	73.639	63.5714	79.1161	141.014	98.7348	60.3432	64.7388	90.9333	74.6567	72.3288	69.6232	58.1892	82.2021	92.4038	70.1443	136.141	100.421	58.9547	91.6678	101.706	98.2199	107.554	53.3164	94.79	103.812	77.6778	81.9511	146.507
11104	[11104] hsa-miR-422a	37.6891	87.1593	62.9004	70.5355	60.4255	57.8859	70.5725	82.4491	73.674	76.6021	79.1055	104.77	59.9773	131.313	47.0333	158.878	79.8541	74.1535	46.8871	198.517	64.2884	55.1262	83.6831	124.367	229.353	47.0799	49.3613	80.5066	91.0811	52.1703	56.8827	76.6847	156.076	144.719	148.498	121.243	59.3848	223.64	67.2296	77.7707	82.7883	69.964	87.1141	65.0101	102.158	60.1392	116.084	101.754
42650	[42650] hsa-miR-17	116.221	64.2273	97.2417	101.608	246.289	96.1575	273.019	72.431	58.212	72.1241	102.854	68.5316	83.4176	111.119	78.3045	52.13	79.7157	53.0942	88.5754	69.3815	75.436	108.365	73.3071	48.2948	83.7	231.093	84.9001	62.9629	86.816	75.3546	61.0309	53.7214	75.3343	62.4937	122.251	60.0378	136.389	72.4482	158.722	112.617	74.8368	58.8104	46.7117	76.7381	108.686	94.1533	78.3567	52.7826
42593	[42593] hsa-miR-623	69.9569	86.9643	66.0588	70.3865	60.5778	63.3391	77.1964	79.6622	94.6846	66.5773	100.502	107.665	64.4043	112.479	66.5153	71.1166	64.1869	87.8162	59.0708	148.695	73.1211	70.0262	71.3552	109.028	63.9019	56.0034	56.0292	110.218	111.437	70.4676	65.0129	78.3468	80.2076	55.9625	101.537	109.087	67.8352	91.2177	73.6565	82.1848	100.822	78.2564	91.5871	86.7761	74.2314	64.8504	103.096	241.04
17272	[17272] hsa-miR-551a	94.3567	194.258	97.6837	126.287	139.022	88.8011	108.65	53.5909	79.9416	77.4823	43.6651	78.7123	107.665	92.966	58.3334	72.5651	72.1708	70.9497	61.6445	119.649	75.9848	60.5942	101.798	216.761	100.419	63.3867	104.544	57.1548	53.7421	63.374	58.8224	63.0936	67.1104	188.657	102.927	63.353	86.8483	30.9586	79.2306	82.4517	77.1787	89.0876	52.4555	59.7828	56.8305	58.8641	48.1661	65.7871
17875	[17875] hsa-miR-500	60.9162	64.8069	51.3366	78.2206	69.5732	62.4466	82.6851	98.83	86.4925	77.1219	141.413	135.397	69.855	102.585	70.5404	53.8949	45.1663	63.5532	79.4773	135.659	99.3841	61.4065	66.0556	125.255	77.0794	65.5601	63.0025	140.517	100.958	63.1599	66.6041	62.4938	49.8332	45.4294	126.821	100.416	60.7591	107.933	78.0648	71.7062	94.2546	97.1122	85.8847	63.4792	77.6096	84.2681	108.155	104.868
10964	[10964] hsa-miR-155	87.6202	48.2459	60.2998	46.2563	72.6586	51.3845	391.25	44.3754	45.2744	50.2051	141.847	98.2788	45.5795	36.2621	59.7357	67.8734	84.9444	48.905	59.4164	82.271	55.226	39.3742	107.629	76.6444	89.3605	114.781	62.2783	105.868	165.362	50.2051	81.5158	51.7907	57.8041	64.3108	114.926	76.6831	72.2491	58.6688	249.62	92.7098	71.6431	90.4305	70.412	93.454	74.967	88.5265	71.9475	75.4152
42640	[42640] hsa-miR-20b	103.71	74.1468	102.727	64.2848	72.1785	125.342	69.5799	108.982	79.4207	119.018	44.2208	120.137	55.5095	28.8851	74.4134	38.3322	100.521	96.7413	89.8774	28.8046	44.2105	111.562	71.5999	41.8966	56.5179	101.666	80.8597	54.4091	81.2213	57.3773	109.195	108.755	82.7889	33.7	68.6507	98.1472	46.5351	56.0292	50.5279	58.6682	110.791	112.035	32.7199	69.7643	56.3169	133.91	71.8962	60.428
11074	[11074] hsa-miR-34c-5p	61.6488	48.3791	77.5451	63.8204	64.871	67.9584	46.6587	54.4222	54.2783	57.598	70.6425	84.5585	71.8701	102.142	48.2235	98.9953	71.8404	71.2676	54.7877	51.7327	71.0243	40.5017	79.9932	140.457	75.2682	73.3776	51.6983	73.6221	58.5506	67.529	83.5132	77.9243	51.5263	103.822	66.8432	82.4715	74.305	84.3541	61.1581	88.2656	93.2422	72.2347	85.2012	57.5648	81.5171	68.5476	49.3396	79.1782
17882	[17882] hsa-miR-20b*	63.5519	98.908	62.3396	69.0352	54.5603	59.2051	57.1909	59.9569	62.8355	58.6207	33.0647	54.7762	76.7747	123.354	79.4736	76.8265	52.3635	92.6157	57.4791	89.144	64.9549	68.7202	90.2092	128.937	58.9491	40.068	64.0562	52.2018	83.2552	85.1944	74.2721	94.4588	52.4298	84.2493	82.0551	93.3785	60.1397	98.7352	75.7266	84.5497	83.3387	80.2863	123.102	72.9808	55.2591	59.803	71.1971	99.1265
42702	[42702] hsa-miR-30c-1*	143.681	119.487	76.3506	103.066	113.602	81.7109	74.5106	79.1592	82.0364	75.1237	123.691	71.1774	68.0197	76.5399	73.464	46.9691	56.283	54.3184	66.5156	89.3237	55.5099	73.3724	67.5041	71.064	68.3771	63.8263	68.5374	79.7411	53.0809	52.7636	44.5294	52.6225	126.084	96.4508	56.2636	56.7005	65.4001	55.0745	85.0031	75.1836	61.8579	65.5282	37.704	76.0493	51.7225	59.0001	86.9251	50.43
42696	[42696] hsa-miR-943	68.8059	61.5417	62.0943	59.6051	87.1174	61.3753	58.8415	71.7407	78.9041	69.1974	130.283	67.0012	99.5879	61.2964	90.1689	72.9368	74.6232	80.3932	87.6945	120.526	76.7792	106.158	70.7739	55.4309	59.9411	94.7812	77.3466	73.956	73.6372	71.2669	62.7559	51.8098	74.3805	59.0898	97.8237	68.2536	72.9916	38.0956	132.382	93.8745	71.8451	58.4878	36.6718	106.636	65.8414	64.4024	69.9839	61.6708
11184	[11184] hsa-miR-99b	91.028	52.7796	50.552	72.0729	59.7071	101.043	72.165	72.1459	111.471	131.09	53.081	39.7373	65.5065	85.6356	61.9228	94.0217	64.6886	134.46	61.4587	18.7347	124.323	119.544	117.3	49.2283	58.3108	63.0681	77.7515	63.6331	125.861	155.102	122.119	132.107	79.6155	39.3982	19.629	83.268	79.9513	185.398	77.5273	55.8591	59.0795	57.6474	84.6054	70.7616	46.6844	79.0273	36.4202	37.1329
17898	[17898] hsa-miR-99b*	64.6021	69.2782	49.5419	48.1183	86.0796	64.7851	69.4139	59.5373	47.9625	88.4857	297.014	94.342	93.0851	228.056	60.112	91.6855	115.699	76.4569	39.1635	73.831	71.5399	44.427	70.4844	129.268	69.9854	49.9478	37.9148	125.807	78.1083	62.6768	61.6703	66.5487	52.0039	54.8741	154.071	54.6482	48.6649	80.2688	48.7961	62.0051	62.0516	90.3687	107.685	73.7163	55.3282	50.3021	103.288	139.653
4700	[04700] hsa-miR-140-5p	68.0443	48.4102	42.6686	182.435	425.775	324.894	170.364	219.662	75.1237	586.343	56.7268	63.886	157.026	232.313	53.3457	54.826	51.3947	487.146	68.218	30.2546	199.736	533.378	75.5662	50.1084	45.8896	99.0321	71.9973	52.5714	431.791	58.675	86.5282	65.2142	142.324	36.619	80.3078	45.1717	49.0782	46.9771	412.196	79.7369	107.148	40.3456	63.1402	70.3683	61.1003	55.529	88.2953	47.0983
17377	[17377] hsa-miR-600	66.194	55.8954	53.4331	63.3065	49.7756	46.555	42.025	53.4089	78.5752	57.9156	39.933	35.5655	92.014	81.3405	83.8196	82.7846	81.8464	76.8403	96.1505	82.8956	68.5527	64.8321	106.88	93.2423	117.797	70.08	133.469	59.2942	61.1062	71.2464	63.7196	73.0821	46.8133	52.4188	70.2331	81.1002	151.848	89.7881	103.248	76.6627	95.9564	108.444	71.8685	102.41	51.9105	76.5712	46.4189	63.9489
17851	[17851] hsa-miR-200c*	74.7806	107.326	93.7648	113.869	60.2935	53.6254	72.5361	77.9758	93.6783	70.1628	34.6157	49.0533	93.6678	69.8888	81.2129	93.0716	65.9973	49.3662	57.0054	50.5873	57.1187	62.0364	95.8232	83.0105	74.0536	66.994	67.4435	51.9331	56.5375	57.6921	57.2001	83.4182	43.9396	90.1586	89.8218	77.5704	62.0295	102.781	119.282	88.6863	80.0911	77.3199	110.231	58.9533	51.0566	55.3526	61.6306	59.346
17493	[17493] hsa-miR-622	65.9136	70.7363	86.0736	56.7467	47.8612	51.2413	59.2317	67.8814	114.134	44.1166	96.4434	71.3685	57.9925	129.078	81.4684	67.5882	57.6645	64.6594	69.4706	132.846	83.514	55.7335	61.1833	99.07	92.6291	77.9172	105.079	91.7918	60.5329	49.03	53.222	69.8603	59.6774	54.1725	58.0675	84.0261	84.3985	65.3765	80.6392	85.5952	107.591	82.6524	73.3078	97.7193	85.1504	73.8298	55.8908	59.5639
42615	[42615] hsa-miR-135b*	124.921	128.848	94.1718	40.9934	56.8205	59.037	39.011	57.4114	67.4214	36.1912	25.478	27.3232	53.0335	40.0833	132.613	105.668	151.744	43.578	90.028	74.5626	41.0183	54.7617	59.4608	83.6054	123.868	69.3553	117.025	96.9121	25.5955	39.0166	70.1539	38.4473	20.9706	91.2071	84.5712	117.104	103.851	111.447	93.2293	133.177	91.4978	91.1254	101.891	48.0961	59.5261	98.7491	42.0725	66.7822
29379	[29379] hsa-miR-452	53.5931	61.0548	40.4432	65.5376	81.3736	56.5129	132.648	78.2296	159.624	118.406	85.525	80.8044	69.0318	62.9459	59.5377	101.376	48.2005	119.013	313.852	73.8394	50.3437	63.5734	52.3314	130.764	83.006	55.7739	111.49	66.8238	165.901	176.615	59.9541	66.7584	116.771	81.9388	52.3494	49.111	56.7594	50.883	76.5152	68.4124	70.0176	42.2469	64.1779	71.8233	119.41	50.2118	63.5131	72.5605
42448	[42448] hsa-miR-409-5p	76.0539	70.3062	83.2054	66.8852	71.0367	54.3674	60.2483	54.8277	62.7056	59.392	54.3369	66.4411	106.549	94.7256	66.0357	71.3602	60.1636	63.9826	63.1661	67.1892	68.3749	77.0509	81.766	62.4721	73.0821	64.2004	83.362	70.6086	65.7426	64.9884	53.215	44.1464	73.8816	82.856	63.2677	85.846	80.8059	45.0493	55.9099	69.1815	97.3108	69.6288	47.3699	79.4895	83.6572	71.3544	80.0386	59.9232
4610	[04610] hsa-miR-126	154.858	105.064	95.2242	68.999	67.8458	60.9034	166.67	55.1257	40.8465	46.5846	34.0127	81.0789	38.8063	34.4702	109.189	64.8181	109.687	41.1225	248.614	62.7347	46.6839	54.978	77.3395	122.373	88.9467	68.3183	165.806	105.07	51.3156	42.8249	128.327	61.5386	74.5811	84.5032	66.0104	110.857	228.602	38.7455	34.7948	59.4175	81.0444	81.1114	56.4199	67.9881	82.1525	139.473	94.2803	77.1879
42627	[42627] hsa-miR-212	95.1506	72.2027	70.8552	54.8104	78.5263	47.473	50.9744	52.6455	28.1557	40.4	66.0648	57.5556	43.5866	99.8509	65.0362	81.2333	70.2792	47.8112	70.3603	48.1836	69.7693	64.5681	42.4307	68.4481	89.7641	56.6072	101.282	27.3407	44.0035	77.5907	87.2457	41.3656	51.8479	90.682	68.5561	91.0882	99.6927	51.6555	67.7028	67.1874	222.532	77.3199	51.0691	64.9514	158.536	110.982	69.1017	60.5494
42885	[42885] hsa-miR-376a*	67.8218	118.697	74.6337	73.925	41.1068	56.4836	47.3079	68.2147	45.578	195.72	141.985	80.0054	134.805	62.2641	39.4611	134.513	94.0968	167.437	28.5179	71.7567	151.42	39.0142	47.5524	123.008	141.248	30.4148	30.93	101.809	46.1719	188.463	76.4544	63.3788	96.74	146.863	43.5716	119.42	76.6535	59.9233	45.7891	63.4948	65.6454	94.959	67.577	51.9322	43.7281	49.0838	50.991	74.6021
11105	[11105] hsa-miR-378	97.273	46.3351	48.5732	43.2378	78.6217	67.4041	68.3045	67.8814	106.901	63.1249	43.6766	63.7119	43.9856	73.9808	56.5314	49.5232	32.5981	89.0098	132.685	121.961	70.8874	71.5728	65.4142	72.6888	39.9109	48.3928	90.6232	116.995	81.7816	76.2778	143.365	82.342	67.0546	33.9922	66.2013	51.9412	82.0856	53.2134	68.03	111.851	44.2465	50.3209	80.832	47.4846	65.2492	75.2103	61.5815	51.4317
17391	[17391] hsa-miR-635	63.2274	66.3388	52.1901	78.1653	55.3397	48.2916	59.4167	58.828	72.8496	54.709	38.9255	50.6575	51.1812	78.1018	71.5085	66.4576	58.0529	73.1416	61.0726	79.6155	72.9959	50.7761	91.6845	128.536	86.9044	44.6081	75.0688	52.1253	64.6477	66.1971	51.0821	89.7477	46.9435	83.0636	63.7591	87.1187	85.4788	73.7274	84.6171	77.1123	106.748	96.3154	102.212	70.204	64.5596	77.0905	49.7387	53.1844
42451	[42451] hsa-miR-139-3p	73.8684	53.419	51.2322	51.8599	79.4559	83.4908	65.5289	54.8954	53.5762	65.8727	148.296	114.279	50.8628	64.4329	51.2904	67.31	69.3812	60.9548	85.1758	138.799	62.41	54.9155	53.5161	66.2384	70.8484	58.2585	112.821	88.0293	92.9858	51.4997	63.9347	52.1572	154.134	43.4184	49.6692	87.8825	68.5213	35.946	44.7022	47.4187	64.2821	44.6453	53.5893	103.972	126.525	88.3729	80.2921	81.8698
42570	[42570] hsa-miR-194*	83.5014	129.503	58.8239	49.0947	62.6388	42.562	57.4034	50.6996	54.1016	46.3967	105.888	52.2285	55.1593	97.0855	53.8027	118.978	91.453	53.3249	33.5464	87.9037	64.6641	30.0691	67.2514	82.4611	64.3668	39.153	36.134	96.9943	59.1601	40.5152	47.1126	66.196	38.7455	53.7994	103.956	46.2568	53.627	90.1275	34.0204	88.6839	67.0443	66.8328	80.6759	85.8387	71.546	59.4301	110.135	96.712
42652	[42652] hsa-miR-584	86.1821	65.4953	62.8167	66.5877	73.4115	60.6745	58.3671	57.9001	89.3091	89.1381	56.9084	76.8992	63.8055	75.1103	64.7046	62.7729	72.5447	77.2823	64.1699	73.831	53.139	78.9931	60.5233	77.4139	59.4554	76.9477	60.9166	65.5446	53.4135	69.5627	51.2322	45.0142	77.8915	70.8905	74.7883	62.0441	49.9245	49.926	48.5551	48.2307	57.1144	67.8807	40.7063	52.531	103.356	44.8067	54.2939	57.7053
42792	[42792] hsa-miR-29b-2*	80.8369	57.8034	76.8935	85.1079	74.6168	87.7454	59.3798	107.491	72.4396	79.6434	73.4667	83.6404	61.8937	44.2949	90.0039	54.6661	62.7413	41.1012	64.9669	93.5555	40.0085	66.6689	53.5101	46.991	75.8691	81.6571	63.0025	78.9377	51.9553	44.329	42.9725	47.3244	65.95	69.8201	83.006	57.4687	55.0704	93.2968	57.7645	59.3454	65.9831	68.5867	49.9478	47.9116	67.1167	59.6503	47.6836	49.1678
10987	[10987] hsa-miR-193b	70.9615	62.0822	43.9603	43.3863	45.4479	58.0333	30.4302	53.4252	54.689	41.5731	28.4052	32.422	41.3108	54.5014	91.5442	92.9979	65.1621	44.2635	98.8111	33.1477	58.4691	68.5901	81.992	52.7126	100.975	52.3494	128.663	73.4236	43.5937	79.5315	112.701	125.533	27.0623	57.9444	75.2644	49.111	152.07	67.4814	59.5866	68.6844	70.3208	81.783	62.466	45.8196	65.1581	77.3875	69.0256	139.139
17942	[17942] hsa-miR-125a-3p	50.8921	55.4362	48.3813	44.1872	47.4842	56.3918	73.9231	60.0487	62.3255	63.6688	101.831	68.1937	49.8053	104.424	40.8644	62.8975	52.4919	76.1303	45.4107	143.396	73.6019	53.9834	60.8909	125.423	59.84	46.1001	42.8365	63.4684	86.3728	73.7661	51.9235	50.573	59.608	67.4809	82.9606	66.0275	47.3298	78.5609	61.1846	65.1575	103.578	61.556	65.6577	55.3713	64.9867	57.9449	70.5297	82.6629
10947	[10947] hsa-miR-142-3p	109.029	45.578	77.3857	40.4081	61.4757	67.9703	34.0883	48.4238	39.0649	39.5015	43.7823	53.4934	35.2067	41.4951	69.3362	95.586	128.577	76.6197	51.9105	40.3438	44.1346	44.7765	37.0808	54.2056	70.526	72.3373	54.0346	79.6799	44.3891	66.652	203.605	81.8048	47.5126	60.4702	88.5468	66.4497	219.515	56.4859	32.422	43.5518	55.321	61.8405	71.2219	72.2629	53.1503	92.2994	75.0513	86.321
42480	[42480] hsa-miR-485-5p	59.7971	50.8841	79.2859	81.5784	95.1571	36.7394	55.3022	61.5624	22.224	44.9467	176.355	44.9452	96.2469	332.845	35.2319	110.024	128.174	117.98	42.5055	53.77	134.619	25.6308	80.944	32.6204	130.34	115.973	139.577	79.5516	57.9557	33.4162	38.573	51.5568	42.4147	35.3729	51.6983	29.9614	107.926	49.2035	49.2465	109.388	65.3975	183.857	56.5653	89.5562	29.178	88.2425	276.689	42.9061
11007	[11007] hsa-miR-206	47.927	110.678	112.294	104.067	46.8937	69.781	94.0796	89.7577	91.6491	50.4932	53.5454	65.4545	38.1479	169.762	75.9532	44.7146	35.3907	73.8144	51.4574	39.5847	120.107	51.1142	104.816	124.595	46.2563	46.2581	64.0654	118.323	69.1074	66.9649	55.6033	78.207	60.0201	64.6801	53.0173	64.968	52.0254	29.4618	48.2365	48.3519	61.0171	54.0411	58.9563	151.555	35.6525	56.2056	55.2367	38.4346
42959	[42959] hsa-miR-514	26.1496	33.1369	47.2801	70.5571	33.3648	41.2284	45.6154	32.8432	33.1176	17.0339	27.5275	22.7887	95.3367	60.1758	91.9041	102.681	61.3132	112.94	85.1005	29.408	46.7718	35.946	73.5817	83.4034	73.6838	29.5163	96.845	19.3003	86.5298	58.7102	80.4421	198.05	16.9783	67.4512	17.1678	79.9712	87.3005	174.114	91.0229	104.308	60.5158	73.1659	150.966	70.933	19.2973	67.8545	18.8253	24.3047
17961	[17961] hsa-miR-629	43.851	78.3916	64.4798	38.6471	44.762	40.38	61.1041	51.9927	61.4092	60.8117	72.9935	54.3595	58.7135	75.1237	41.3985	61.0165	52.5322	52.0865	48.9486	60.2127	75.7349	37.6611	51.2196	91.934	39.4587	46.0917	38.0669	97.9349	59.846	42.6578	52.5017	78.7585	43.7095	60.3658	66.9011	59.106	47.3298	76.2153	50.1488	77.7707	76.1016	61.1702	70.5384	76.5731	65.4068	52.2907	67.9047	90.1358
42477	[42477] hsa-miR-324-5p	71.6313	60.5744	56.6391	90.4119	52.7844	106.38	78.2127	85.4077	93.1464	113.335	68.9119	46.1551	107.088	29.8975	51.1582	41.7363	62.6492	69.7247	36.1287	28.0366	72.5362	114.978	49.9498	33.1111	53.9301	72.685	45.2198	66.5711	113.768	153.236	52.6396	60.7846	151.667	43.2683	31.4522	79.9849	63.7264	54.1376	114.215	58.2494	36.7136	60.4844	31.9826	56.5092	37.2627	74.4914	49.7647	26.4492
42576	[42576] hsa-miR-342-5p	59.9238	54.765	45.7675	66.5306	64.5225	54.7057	74.9252	45.306	32.0984	36.5466	74.1279	60.6173	73.2739	193.312	55.4557	34.1354	46.1789	47.0581	62.8533	122.516	90.7249	26.3087	95.4431	103.542	45.9236	28.8973	47.5228	37.8601	48.1842	48.533	113.048	60.119	33.7285	75.369	39.4007	63.5857	46.9905	91.3631	70.8589	72.005	68.5917	50.9613	65.3718	59.3808	60.1341	58.1954	48.8257	87.6539
42899	[42899] hsa-miR-377*	64.4978	121.585	68.2124	79.8815	71.7669	59.7995	80.551	61.6304	37.3417	65.5704	72.0538	71.1286	49.0906	68.1043	33.1176	56.0195	51.1521	59.026	31.6605	38.63	80.0598	30.93	59.2621	110.609	64.0453	42.5022	51.5034	36.7472	53.2155	50.3061	50.9462	48.5228	50.6915	132.384	57.8024	41.9435	52.1939	33.4193	58.8732	69.9155	80.553	66.2192	58.9563	51.9322	32.3078	41.2296	40.6877	50.0399
42730	[42730] hsa-miR-423-3p	48.6651	37.2347	30.806	40.0862	55.5189	52.5455	58.5603	64.1612	50.2051	59.964	99.1835	64.3131	75.4897	65.4054	50.1492	53.9992	75.0432	85.2687	50.6993	43.4851	76.6051	75.6521	62.7871	58.8805	51.4501	54.6255	49.6434	62.1085	95.6725	107.052	65.3686	55.7237	74.6665	37.8473	44.6588	53.639	68.3225	42.4603	61.8463	39.3946	56.8527	57.0812	58.0535	83.1726	50.7226	65.6012	78.646	80.8478
27559	[27559] hsa-miR-744	68.3457	44.3011	52.8984	77.0358	52.0271	65.9218	71.159	115.669	136.867	119.981	61.9778	28.5443	68.1637	38.1449	59.7614	43.7331	32.5501	94.6831	58.8721	25.9111	99.1836	125.127	84.5552	45.5808	53.1595	62.6166	47.5524	75.6793	79.6631	146.181	67.4196	42.6217	58.7143	42.9198	42.0756	76.6822	35.6527	64.6284	95.7166	54.3876	25.0469	47.9835	60.2812	38.3335	68.3473	70.3023	33.6999	22.4962
17825	[17825] hsa-miR-338-5p	28.4122	54.9186	40.4432	34.1556	61.3036	31.5907	33.6674	30.9897	24.2219	38.9191	62.9227	67.2037	79.3864	123.728	32.4564	99.2636	37.9237	46.2899	96.6803	101.288	264.847	33.1157	47.4187	78.4326	91.5605	39.0086	102.855	85.1307	46.5176	105.89	403.99	61.7172	51.8218	81.4505	40.2725	44.0156	53.3654	35.4906	115.159	37.916	64.2073	60.8215	103.796	70.3483	125.868	64.5414	58.5693	55.178
27544	[27544] hsa-miR-363*	60.0109	45.7137	59.6389	67.4102	45.9663	45.9255	47.4371	33.1325	75.5196	57.6146	44.8791	40.4228	46.2563	48.6484	109.2	64.559	42.4869	101.428	57.2695	50.671	63.8997	87.8067	59.5329	42.9804	38.5832	105.046	58.1937	58.8076	71.3344	103.36	95.8033	197.547	65.4975	45.1699	55.5421	51.5151	96.4859	70.2955	49.5836	46.0646	69.6082	37.5111	87.9079	98.0206	55.4304	102.316	72.511	45.7515
29852	[29852] hsa-miR-9*	39.591	40.5924	47.8178	62.2814	40.8385	54.4855	51.393	41.5576	36.2978	62.107	164.524	113.733	33.5062	171.989	55.2098	80.5764	45.2744	95.6467	43.954	97.4622	111.031	52.8451	119.932	121.334	61.1846	51.4485	68.2784	74.7364	63.0578	99.9292	54.9787	55.7186	58.7012	57.3967	36.8773	46.659	81.5098	63.4219	43.6761	40.8745	56.2636	55.5455	71.7679	148.541	51.2709	57.716	87.3666	87.3813
11091	[11091] hsa-miR-377	67.7196	78.1167	38.2176	48.8233	36.8438	37.3546	38.4791	44.0028	51.1025	134.224	94.052	50.8061	189.366	38.824	53.1354	89.1439	103.7	117.03	43.8731	29.7133	123.382	52.9739	59.8553	61.8277	105.149	43.1561	46.4226	65.5372	33.2854	180.777	68.082	75.8306	102.408	104.957	56.2636	67.6385	62.952	40.1124	76.0518	51.6605	55.8147	78.67	58.6718	28.0663	31.8575	37.5898	61.3628	77.8981
42761	[42761] hsa-miR-675	68.1329	43.8964	62.8167	98.1194	126.228	163.808	152.308	120.486	114.839	97.7607	153.985	61.0005	52.2977	57.0815	44.5294	28.1294	51.0695	134.881	47.9813	42.246	87.3478	127.766	75.278	88.1424	33.7	56.6072	62.0567	115.22	120.851	141.994	61.2363	43.5812	211.241	36.2848	29.2838	36.8884	38.7455	27.8973	114.039	49.7563	32.0658	54.0839	30.5654	43.9402	119.274	40.8664	81.9285	42.869
11024	[11024] hsa-miR-223	58.227	66.5513	59.2584	78.3641	77.855	53.1906	37.4392	59.0807	59.1225	43.3928	355.041	169.786	58.3551	42.5161	55.0085	69.8655	68.762	54.7489	56.2715	53.1635	50.6379	47.5968	46.8776	55.0041	72.3625	43.5088	56.9564	63.3841	40.7306	47.4691	59.4049	47.7571	55.202	77.5262	55.3996	65.4093	63.2694	39.9021	59.0032	86.2066	50.1618	53.4938	40.5001	60.5942	59.8786	62.9806	53.0659	46.5333
42732	[42732] hsa-miR-532-3p	45.9588	81.7657	50.1836	103.389	75.3943	49.9495	62.4928	59.3512	50.986	43.3928	37.09	29.2657	65.3229	51.5668	60.6503	61.8468	158.197	43.2366	45.9932	40.4691	47.2149	57.0535	52.8095	83.3685	81.9699	42.5659	36.4967	53.6393	32.1232	35.7148	35.8794	47.5524	138.222	89.7663	99.1353	44.3891	56.8745	60.2456	66.5382	69.089	60.564	92.0576	42.0984	40.4851	39.0005	46.9593	74.8063	63.7139
17752	[17752] hsa-let-7f	88.5946	70.321	89.4782	98.5127	80.5969	83.1397	61.0084	81.7124	106.642	84.6637	63.6407	48.9027	48.8473	24.7154	132.679	24.2146	58.8288	24.0685	84.5947	105.762	24.8937	104.906	31.9826	23.6824	30.051	107.7	40.6877	95.8527	28.1594	23.335	22.6257	26.9324	64.4794	60.593	90.9254	34.5989	32.6514	19.9051	45.1152	34.5989	28.4993	30.1368	16.8631	27.8032	108.516	39.2805	74.2323	63.7258
42833	[42833] hsa-miR-526a; hsa-miR-520c-5p; hsa-miR-518d-5p	50.6732	56.556	73.6938	54.6563	40.2694	46.5441	85.4275	39.591	48.7558	59.2976	60.9447	75.9112	49.777	69.1013	45.8922	49.2728	47.7816	48.099	43.0756	77.2681	46.4484	53.887	56.102	69.5677	55.6166	49.6966	48.6651	51.9601	49.8155	59.9629	50.4953	47.3321	67.1245	77.3645	65.0127	74.6054	60.7591	56.4025	68.2049	86.69	73.6429	72.658	54.6056	65.8574	71.4963	58.2924	59.2514	59.6975
17349	[17349] hsa-miR-595	36.5003	48.1897	47.2273	28.71	54.2764	31.4538	38.5785	28.9674	48.5273	51.7076	86.9396	35.5439	49.777	131.041	31.2009	63.1077	52.6581	58.8076	39.4598	111.68	51.7008	26.0224	53.645	93.0742	62.1234	30.6327	35.7496	98.549	77.2413	60.6523	61.6607	78.7453	26.6882	54.0381	48.4399	56.3905	47.2291	65.6347	68.4614	65.1557	69.6717	84.2004	111.584	56.8789	53.9788	61.0517	78.8612	219.102
11125	[11125] hsa-miR-493*	63.9665	102.205	91.6249	33.0409	28.3689	33.1932	34.5989	34.4202	56.4836	54.9228	32.4095	29.1828	46.4311	32.422	87.4471	111.889	101.843	42.8162	47.723	45.1796	54.8156	47.5487	58.0032	84.0939	134.893	81.6571	88.5779	54.9027	25.6896	53.0749	54.0811	34.5318	57.3636	87.1678	53.7105	92.5219	81.3617	84.6834	78.0648	120.398	64.7883	72.9671	80.0247	134.283	49.836	70.4223	49.4012	50.237
33043	[33043] hsa-miR-544	74.6908	40.2007	37.332	48.4141	101.357	71.1357	54.7715	53.5399	52.3887	69.281	80.7368	75.506	61.9528	77.2929	35.8208	47.7163	53.7107	42.2746	45.6095	42.5776	87.0631	57.6529	80.4451	35.3314	43.4675	69.9156	59.8223	59.1264	75.8715	58.3753	53.8765	38.951	124.025	46.4129	43.2067	36.46	70.6684	51.3988	57.7276	38.1702	53.7065	46.4245	49.554	61.5569	62.2938	74.0809	58.1246	45.4405
42644	[42644] hsa-miR-18b	80.5197	57.9321	49.4759	46.9116	61.0156	46.1128	53.4225	37.1471	55.2273	116.068	135.174	84.4551	124.687	54.1763	46.3523	90.9534	67.8097	151.959	59.2424	70.5931	110.427	63.5745	48.8707	48.5785	68.0882	61.3546	51.0691	54.7042	39.2629	146.669	61.8183	49.8667	122.593	96.5417	58.0539	39.6304	53.0862	39.855	48.701	35.5581	36.4277	49.6966	43.0788	45.3132	72.1994	32.5471	57.3671	53.6442
11013	[11013] hsa-miR-181a*	33.6384	44.024	60.427	57.811	39.4581	55.0044	52.2045	46.7811	31.4175	35.9704	46.7959	59.0867	60.343	44.3162	104.457	60.0609	54.16	42.2467	79.8128	113.899	51.6164	59.1641	63.4609	47.6882	55.0743	53.8849	54.584	33.1088	74.7933	60.6726	60.8691	78.8178	35.0814	38.6396	26.8867	98.9445	49.4249	66.1935	83.8119	74.065	83.9834	60.5597	70.6284	52.6209	35.0704	99.0347	50.4858	40.0951
42726	[42726] hsa-miR-671-5p	56.6867	60.6314	58.6991	47.8822	43.7103	71.8677	55.2596	49.4378	66.9383	73.0402	110.329	103.805	40.8227	58.0542	43.5508	53.5489	49.2778	60.8186	47.3233	61.2595	52.1488	59.1037	50.8546	75.4658	51.2281	53.2149	47.272	69.6405	65.3062	54.6926	50.5076	51.6478	82.4072	78.3522	42.8759	50.0055	46.7083	46.8575	45.9193	48.0119	46.5333	47.5121	54.1589	66.0852	85.7762	45.3651	51.3671	58.2524
29736	[29736] hsa-miR-656	73.4693	57.7655	43.0675	55.759	52.2803	55.6955	54.0482	50.4458	62.9972	54.5466	46.773	52.6036	52.8095	34.746	53.4579	50.4777	54.3288	51.8286	71.5908	52.8573	43.6761	67.2539	72.4886	34.123	62.8806	69.5702	84.3227	40.6965	36.8594	42.7948	43.6761	30.6334	99.21	47.8021	56.6877	55.1866	75.9011	22.9195	52.0171	59.5141	64.2073	50.6412	27.6978	57.0005	72.6039	72.4196	52.7559	50.9658
14300	[14300] hsa-miR-29c*	105.199	46.7724	63.6798	52.8583	81.7115	58.7778	45.8635	69.6595	111.286	75.6793	46.2983	42.6217	53.5406	37.2377	54.0845	47.5524	47.8924	47.068	58.4515	54.3311	44.1017	62.0567	51.6136	32.8885	50.1602	60.9148	59.3342	89.0535	60.1519	44.1531	47.8426	63.0479	78.5583	47.1088	106.867	41.3246	53.6969	53.2942	56.026	49.6336	49.6284	48.8	61.1756	44.5294	80.2572	48.5258	67.4079	50.3582
10923	[10923] hsa-miR-107	75.1991	88.9954	61.6487	54.5805	47.5578	58.3911	67.3027	56.063	37.1509	67.1407	35.5547	32.531	49.769	41.7802	55.7726	45.578	51.0691	44.1119	59.0597	31.8712	70.1929	57.3174	62.9435	43.7487	59.3337	49.1459	68.635	44.3749	44.176	45.671	59.0829	72.3388	47.4344	58.874	39.0617	52.219	64.2669	44.3811	62.719	48.6023	54.2374	54.8121	47.9625	66.0706	39.0671	66.7535	49.1121	35.9533
19015	[19015] hsa-miR-142-5p	68.9284	57.2703	60.5942	44.4806	42.8024	66.5102	48.1705	41.9784	41.3628	52.8855	108.516	96.5208	31.8712	40.8306	49.9094	49.3094	73.4885	48.5471	42.5296	50.7891	36.7136	49.3391	36.1991	64.7895	65.8144	55.0024	50.1836	60.2359	32.4536	51.2161	85.2951	32.4125	101.39	74.3829	70.8428	67.53	113.373	36.073	36.5779	42.1854	51.669	60.0532	41.5731	61.5766	63.1216	63.1506	55.1592	93.963
17427	[17427] hsa-miR-200c	45.153	51.6224	49.9931	56.6902	54.2679	53.2468	50.2945	51.1253	49.9478	41.9768	46.0053	46.0179	49.8053	60.1028	60.1809	62.9034	90.5932	58.8157	48.7651	486.662	48.757	55.1831	54.8358	65.0277	70.9359	47.9841	58.5781	45.4803	41.1099	52.7791	46.9909	51.1187	39.4777	54.4641	50.9446	86.6073	72.7867	45.8918	56.0345	65.9477	77.1284	86.5159	45.8066	58.6283	39.5895	60.8164	52.7293	50.9014
42781	[42781] hsa-miR-551b*	34.9614	68.8044	65.2691	70.5951	52.3754	56.7442	52.6342	61.2858	47.9625	57.665	107.813	103.325	59.3936	48.4163	46.5038	36.0739	44.0324	34.8035	50.505	109.424	45.9296	46.3703	53.4252	97.0285	54.0106	36.865	35.0712	67.0359	45.2417	43.8874	42.3466	46.1762	50.7236	64.3464	39.4584	61.2296	51.1904	51.5708	74.6383	66.6032	51.6983	68.5428	56.3628	54.419	70.9886	47.1577	79.9561	100.173
42801	[42801] hsa-miR-92a-2*	57.5367	36.6672	47.1801	35.1485	59.3333	68.526	52.5003	67.6867	90.36	66.5863	124.915	67.9175	42.3254	44.6471	46.5947	51.0565	53.2599	42.235	51.9324	65.4442	44.8673	70.4128	41.8982	35.7467	48.8869	51.3259	50.8572	136.231	54.2369	51.4569	48.1306	52.5194	90.6991	51.5055	86.1552	43.3001	47.3872	79.6451	55.6582	49.2166	46.8987	45.5829	58.0189	58.6738	97.8824	39.177	73.111	65.2527
42865	[42865] hsa-miR-181a	48.648	65.9138	51.96	63.0755	76.8518	98.2608	119.498	76.6561	68.0551	77.8419	95.6443	38.8196	84.6441	52.3342	49.0878	34.245	45.5926	85.9908	47.1106	24.5445	48.3103	90.0683	60.426	44.8637	41.8279	68.324	67.7225	59.2326	109.08	79.0208	53.9014	59.2409	90.8941	30.1543	33.4138	35.2189	49.0947	42.8851	92.0803	48.1221	47.0319	42.6217	31.8712	48.5585	58.8859	47.9389	59.1781	27.761
17302	[17302] hsa-miR-578	64.9468	33.2694	52.9957	37.5112	51.7626	44.9512	38.3093	42.9533	94.6438	52.6758	36.3912	34.7102	69.2021	43.2773	53.0012	47.1307	66.2433	50.9342	73.2539	80.1954	50.1009	68.4582	49.0852	34.894	67.0399	62.0211	64.1294	83.2244	38.2991	43.7884	39.1922	50.3543	57.0905	39.3025	88.7463	44.039	63.3346	58.6961	64.9872	62.7139	80.5843	52.4966	59.4157	44.7175	64.8666	44.0835	40.9508	40.3557
10936	[10936] hsa-miR-130b	35.9579	52.0443	47.8915	65.8001	96.7313	40.6624	88.0966	51.6031	44.8996	29.2527	83.1452	44.1684	77.588	271.043	42.9299	78.7403	51.4006	41.064	57.6655	55.7553	126.803	31.4975	89.1203	49.8942	106.624	52.6753	49.5097	33.886	48.0507	47.4628	69.5615	25.0318	55.261	140.149	49.0947	42.7847	74.7072	24.8934	68.2145	99.3088	45.6556	43.0756	28.6127	65.4611	35.7122	92.0188	26.6487	36.7126
11134	[11134] hsa-miR-502-5p	50.875	56.8158	62.3302	53.8559	48.9612	41.4771	52.372	48.4924	49.0947	49.8922	53.1856	63.6542	49.8908	89.6551	35.1885	47.5379	34.559	49.5329	40.2125	121.172	51.5082	37.6611	56.7668	110.315	51.53	34.8189	40.0692	84.1996	56.6658	42.879	42.1862	54.0783	41.3871	47.0609	48.4399	57.1156	43.9441	58.5678	53.5575	67.3195	59.7056	49.9478	58.1217	46.7464	55.7083	42.5864	45.993	77.4319
42609	[42609] hsa-miR-135a*	33.715	95.8084	52.3882	52.038	30.9897	50.5572	56.314	69.7242	46.1384	42.0914	86.8216	62.5935	49.1183	72.0454	47.2594	47.1094	45.2397	42.4953	42.8581	84.5478	52.3596	40.6733	48.2307	79.4069	58.8309	40.4228	35.946	66.9224	48.4021	35.3246	41.4033	52.8698	52.8687	66.3267	43.5853	54.3553	47.9865	47.0721	69.0961	61.2996	71.0215	41.7017	45.6119	67.6197	50.7226	43.9864	48.693	73.8983
42543	[42543] hsa-miR-608	51.7327	57.7179	47.4096	49.9192	64.2057	57.9321	55.8382	39.4195	49.5154	50.4001	104.984	82.2957	41.0234	41.2789	42.6477	53.6092	49.2784	41.2525	60.8611	110.5	42.2362	45.2029	30.2127	48.5385	50.2955	49.4135	60.0508	57.5404	63.3015	37.1511	48.1156	41.3641	106.223	55.8998	35.1106	64.5524	40.5407	33.7	37.3131	41.7363	52.064	33.5765	40.5401	58.3953	79.7295	61.0656	57.9164	59.9517
17854	[17854] hsa-miR-106b*	37.3131	56.3144	48.574	44.9971	31.3037	38.2704	51.1961	43.5842	42.8024	66.3892	50.2861	50.3987	39.9725	84.0361	55.7726	46.712	39.6227	48.2397	38.7802	75.5306	54.621	38.5464	68.0144	85.9785	45.6213	44.6806	31.9122	63.9309	58.4595	52.367	43.4726	43.3001	49.5207	51.5761	51.6983	50.748	43.0756	60.7471	51.9884	57.4941	51.2585	48.8739	68.0477	57.0937	53.9788	34.7826	38.5147	49.3643
42447	[42447] hsa-miR-556-3p	50.4279	41.6171	41.2963	37.4519	46.3175	62.9855	47.4383	50.2765	63.7367	54.934	78.1072	79.7105	49.3853	40.155	48.6585	42.0608	57.4756	42.0777	53.7733	83.0132	39.6869	67.5548	44.376	45.613	45.6016	58.2967	55.834	79.298	50.1789	44.7132	43.4293	34.5318	116.616	43.1236	87.0847	55.4176	49.2959	43.3001	56.1595	51.6605	48.1947	43.3001	39.8995	52.7854	102.311	49.886	59.321	72.738
42504	[42504] hsa-miR-593	38.1449	41.0067	39.3734	63.7856	53.5574	35.6954	43.5855	44.8135	52.3494	48.1829	69.3787	52.8682	47.1684	113.531	35.1426	55.8572	71.7747	49.3974	53.4699	54.3258	45.7313	29.8887	57.8141	77.1183	56.5179	43.439	39.3742	55.6085	49.8324	34.6997	38.1449	39.1037	36.3949	35.949	74.4656	50.3452	39.9437	53.1372	42.3221	50.1432	50.7521	67.603	48.1317	48.5255	55.5421	43.9671	88.8153	53.8561
21498	[21498] hsa-miR-654-3p	60.0902	58.7424	34.2988	51.4605	40.4982	38.4556	49.7164	46.4311	37.206	113.991	62.3219	50.5309	90.7047	39.1361	37.7198	63.1216	60.0864	112.687	30.8657	32.7576	72.6013	24.4618	29.0173	67.2767	52.3395	31.7154	27.4165	56.466	30.3409	120.673	57.042	54.7824	101.078	64.3964	55.3996	69.1307	39.2222	41.0234	35.1324	50.116	49.929	53.8539	51.0691	22.1539	43.0556	26.3301	43.2722	59.1642
28950	[28950] hsa-miR-455-3p	61.7103	131.287	36.9767	51.4461	56.7737	102.709	93.1911	121.684	214.737	74.0282	31.9969	36.1877	162.87	47.8101	52.5947	51.2281	42.6361	38.4832	69.8994	24.8709	50.2695	164.014	81.5805	46.545	46.7878	73.3025	80.4209	64.5664	121.248	33.1272	127.91	82.304	28.1111	30.4045	67.754	45.3148	49.7953	39.8228	68.3756	42.9618	35.7599	35.4843	40.1985	54.3024	47.4961	37.1471	38.2888	33.7411
27551	[27551] hsa-miR-612	38.9565	46.2437	50.8988	40.6877	37.2595	35.9263	36.7757	45.5048	56.0331	49.9458	71.7347	44.4244	61.7074	62.7174	42.7784	56.6753	57.6951	47.3559	38.5734	56.5833	50.6507	47.9458	53.4252	61.43	49.0947	58.0712	44.5401	45.5115	49.4303	39.242	43.6505	49.2289	49.5142	49.5545	62.6998	48.8974	39.5967	66.0324	59.5866	50.7718	43.5007	42.6217	55.3134	57.6515	40.5407	36.221	79.5823	53.5313
42852	[42852] hsa-miR-760	34.5989	44.5797	45.3307	53.3479	39.4584	53.4376	57.8051	61.0478	51.9331	55.6426	42.6927	71.6559	49.9444	62.7767	43.7067	55.6831	37.481	53.8231	42.129	61.0761	46.9914	51.772	44.1916	86.0604	39.2707	50.7812	32.6252	56.7692	53.3801	46.021	46.7735	61.3909	36.7136	51.9518	67.347	45.3869	39.4584	76.4132	47.4792	49.4055	44.2397	40.2562	54.9151	42.8416	54.2984	31.8761	47.9239	64.984
42588	[42588] hsa-miR-18a	48.0968	55.4771	56.4407	51.986	62.1732	45.0165	64.834	34.2745	33.3644	46.9671	52.5752	46.5194	57.2209	59.6511	44.5294	49.733	45.0734	41.129	43.4897	68.3965	49.0947	47.7977	47.893	47.7934	51.7509	53.2701	32.6375	45.2381	58.2944	74.197	47.1094	49.0832	36.1632	60.7633	24.2346	51.3883	45.5705	69.2445	58.3206	52.0103	55.1544	47.3949	55.3049	46.8063	52.2951	47.2973	39.5333	46.7078
42743	[42743] hsa-let-7e*	61.0692	45.0306	48.5455	62.4313	77.0481	62.5675	89.5688	53.7619	40.3438	51.7175	45.9112	38.2505	51.8129	30.9897	74.3737	37.6864	49.4694	38.0347	96.1661	32.9041	36.8466	80.553	34.7603	27.3445	45.3199	100.502	52.8361	39.9748	60.2983	46.203	49.0574	68.7558	36.2871	43.6542	40.3438	44.9137	52.3448	59.7547	62.5817	52.6459	45.2531	39.6667	39.9029	40.6963	43.3001	69.1946	44.5616	53.189
14280	[14280] hsa-miR-367	50.469	33.1267	69.152	35.1142	54.8992	42.3502	30.5619	52.7636	89.8269	47.7692	34.746	32.8474	56.1887	45.3959	48.0849	50.7062	54.1338	48.5705	64.395	57.5139	45.5266	61.9276	41.5247	32.6583	55.3188	56.6848	50.8473	64.9797	42.7296	44.8788	44.5759	59.2937	56.3659	39.0967	67.5352	39.2936	62.0357	68.3284	59.702	49.0124	47.7118	50.8047	75.4662	42.93	57.2556	42.3346	33.8607	36.117
19585	[19585] hsa-miR-148b	53.8459	41.2279	46.4686	55.5274	47.8929	64.3075	56.3317	70.3826	74.6426	75.1557	55.9002	34.2545	67.1851	33.9643	44.3751	59.8306	48.8707	71.0242	54.7489	28.1594	54.9892	79.8799	47.6669	35.5634	56.0273	55.2591	55.2574	40.9565	66.9053	80.8574	57.8183	46.4311	34.6139	57.7005	25.0106	59.5169	58.1721	36.4277	63.368	53.2938	31.0387	48.8	35.6808	47.7066	40.7474	65.3305	31.5189	27.5643
42769	[42769] hsa-let-7b*	59.1894	50.9179	46.7641	49.2374	57.2164	45.5422	51.3192	63.337	57.6534	60.0323	41.6287	50.5533	49.9644	41.3627	42.8024	40.7992	35.1353	56.7955	47.9625	42.6217	51.5019	63.5745	42.9623	37.2649	44.4292	60.5334	64.5198	42.1858	63.5034	48.7338	65.3725	36.9048	60.2499	38.7605	68.1458	49.4502	57.1774	37.5054	50.8314	53.5302	43.2869	42.6217	33.8818	32.5011	53.1455	57.9449	42.4342	47.5402
21702	[21702] hsa-miR-219-1-3p	48.5389	47.4187	38.9937	48.432	46.3447	39.4621	58.6618	52.3319	69.5807	48.9473	50.481	50.2689	39.3012	68.5431	38.6548	46.471	45.0532	58.1739	29.197	58.1756	39.5623	36.8521	48.8683	83.3906	46.6866	38.9622	37.6348	58.8076	47.6712	43.9782	42.5202	48.8713	54.5957	41.6381	55.0029	47.1162	42.4682	51.0691	60.0577	48.8059	57.7469	40.5154	49.791	48.5867	106.794	36.8464	47.451	62.8651
42808	[42808] hsa-miR-874	48.1299	40.1236	38.5021	37.5221	35.8316	58.3917	47.0263	37.1012	45.2531	48.2352	116.699	88.9808	39.0229	42.241	44.8134	50.3781	45.4745	64.9983	42.0768	60.6585	55.107	54.1512	44.179	42.0692	45.7931	50.703	57.0977	64.3297	62.3095	48.6586	48.1306	37.8601	87.7646	53.1024	52.3494	42.8665	57.1956	30.0564	52.5794	44.6343	42.6029	39.9785	39.9748	111.295	71.7588	50.2118	57.4222	59.563
42698	[42698] hsa-miR-484	58.3882	57.4223	40.2745	75.3181	62.0688	62.3681	51.9088	68.4674	54.2783	62.094	46.0847	37.9247	56.1861	29.7558	54.0332	41.3628	51.7706	42.188	48.1309	41.6546	44.5294	63.0982	40.1597	35.7623	42.2889	52.7636	48.4163	46.2563	40.373	49.6439	34.9209	31.5899	50.469	45.8952	43.9396	42.5548	49.6438	32.4536	50.5279	51.188	37.4392	44.5294	29.1608	55.4084	55.6886	56.6832	47.6718	29.46
11045	[11045] hsa-miR-302c*	43.4281	46.7724	50.2051	43.7068	43.3258	41.9563	43.5872	48.1395	57.9049	52.3494	46.939	58.6656	38.2173	54.4936	43.0284	47.9625	118.518	49.3974	46.3458	51.5025	40.5476	48.8412	48.2788	52.9242	42.7634	46.3756	42.9028	50.3733	44.1941	51.4919	41.5731	39.2568	55.4441	45.6945	61.4361	47.0267	46.2006	54.3641	43.7808	54.5109	54.4871	45.5915	40.1998	44.3345	58.733	47.6719	46.3272	58.5939
42829	[42829] hsa-miR-127-3p	49.9478	65.7277	24.1115	30.7442	31.716	30.3999	28.8046	28.9674	38.7455	162.706	167.768	114.312	149.668	46.9125	34.7231	123.987	70.7393	207.108	48.5393	45.0039	141.737	41.5731	27.7067	47.2338	95.7633	34.832	42.6217	56.2636	47.8128	223.195	104.742	66.8494	116.124	116.015	40.6877	62.0441	61.4241	57.5587	39.2248	40.6929	38.5424	67.1562	59.6594	26.8309	41.606	35.2778	55.2637	56.1934
14285	[14285] hsa-miR-487b	57.4879	55.5421	47.5325	28.2128	39.203	54.3335	22.397	40.8332	75.2583	124.901	47.7548	56.7394	139.964	37.8577	34.8896	107.767	100.296	138.696	42.901	58.796	115.572	41.9633	41.3454	41.5306	76.6668	31.9079	44.2295	83.7247	41.6142	211.665	68.2392	108.115	80.6331	72.4733	56.2636	70.6317	56.23	86.1558	40.0903	33.9572	38.6325	72.5441	96.5104	35.7734	45.5304	33.567	39.5941	44.1798
42910	[42910] hsa-miR-501-5p	62.7022	49.2131	47.4245	48.2233	66.2575	58.9638	51.9541	59.1526	61.2296	40.9338	52.3666	53.5663	42.4421	38.332	52.5558	41.3628	40.4281	41.9403	53.8526	62.6018	56.643	52.8451	42.9623	37.7408	48.4163	51.8384	58.2423	47.5365	53.0602	37.8633	38.6614	29.4632	51.9331	47.927	56.6877	46.7941	44.318	34.13	53.7021	45.7133	43.6037	43.608	29.8398	45.07	46.3019	49.7925	31.8101	33.0076
17676	[17676] hsa-miR-152	57.2169	56.5716	52.6351	49.2142	51.6835	41.0213	44.0003	60.4291	62.9972	22.385	36.2625	62.9137	15.387	27.721	46.7658	35.4147	29.6571	52.3388	53.2888	21.0407	63.6391	68.7327	51.0708	44.8808	38.4905	48.1988	37.2595	51.0721	51.9879	57.5156	101.87	36.5466	54.6971	55.9136	46.1384	48.6606	25.663	24.6772	40.7517	81.8076	25.1666	28.8839	42.6217	18.5131	58.9439	84.9462	47.5085	44.7146
11037	[11037] hsa-miR-299-3p	45.2531	43.6159	27.721	29.0081	33.135	27.5931	30.2949	28.7903	26.3392	56.0292	90.1972	45.86	99.5879	34.2766	34.8249	61.183	116.978	84.2301	45.2744	36.0828	122.642	39.0086	52.7552	39.5461	68.2071	38.8729	58.5781	50.0896	37.5613	102.997	74.5285	51.8543	84.3695	53.5405	29.8774	60.3432	60.0788	35.946	46.4847	38.5242	46.8231	85.0853	44.3763	44.3589	26.0224	56.8453	69.3474	105.1
10986	[10986] hsa-miR-193a-3p	32.7889	36.0731	35.2789	26.8275	46.1314	28.4678	47.821	44.602	53.8451	31.4935	33.2561	28.9394	51.4152	71.2266	34.8828	40.7992	25.0349	32.5844	63.9776	50.6385	45.6815	48.2758	55.5099	44.1199	50.8039	86.1112	47.3301	40.379	69.093	30.5654	60.0289	41.0234	50.5455	28.5766	50.6863	34.3412	74.6525	70.498	56.5331	38.714	53.8563	40.5478	84.964	48.2204	37.0762	68.4209	46.3059	48.027
13130	[13130] hsa-miR-517*	44.8082	59.4192	64.4214	58.3483	36.8479	51.7426	47.3949	54.8954	53.2134	55.6391	36.3355	45.5857	43.7364	53.0083	47.7692	37.5062	40.6001	54.7795	47.6666	35.4074	41.1789	45.071	42.09	51.3886	39.9109	37.4323	45.3741	41.7363	36.9042	62.0259	40.3792	34.9923	51.9954	46.5333	35.1142	75.6423	54.3191	39.0086	59.0698	32.1314	69.3958	67.1562	29.8398	52.3606	78.845	51.2573	37.7304	54.6425
42560	[42560] hsa-miR-214*	29.5574	40.4847	49.6035	48.1674	30.3301	45.709	47.4832	41.9859	47.5524	34.5318	43.5414	50.5709	55.5332	33.1477	70.77	43.4753	51.5717	35.942	56.8641	88.8917	25.3334	58.3755	21.9656	29.7899	41.4232	49.4227	29.4689	41.8681	51.1234	39.9748	43.5987	53.2209	54.0421	49.0543	43.2678	62.4725	40.7956	107.705	55.6153	55.091	51.2916	43.8056	84.8275	31.0839	58.3093	44.5251	44.3979	47.8006
42815	[42815] hsa-miR-218-2*	46.6202	45.9821	42.3131	53.5461	40.7605	49.3733	47.673	49.3141	51.881	51.2281	63.0823	54.403	40.338	33.2854	48.9645	39.591	36.704	45.0382	36.5466	45.5309	36.2461	45.805	44.8996	48.9628	36.0892	41.1588	47.101	73.6542	50.1682	50.6784	42.9725	56.1024	47.8853	44.9678	45.2744	57.7287	47.8917	40.8233	43.371	44.5929	44.6907	35.5365	45.0547	65.503	56.7846	45.5803	58.4914	47.601
42869	[42869] hsa-miR-936	30.6334	63.3994	55.9358	56.4497	39.5363	36.7006	54.4185	43.6109	29.7284	30.8698	46.2563	45.4627	35.3268	67.0687	50.9716	49.0947	28.3999	46.4787	45.9185	55.0354	52.7822	36.5466	50.2933	63.3178	51.5708	38.1979	36.1632	34.6484	50.1789	41.6864	32.2603	52.177	28.8839	57.5439	25.144	45.2531	35.3935	45.2173	63.1027	52.4173	62.8415	53.9593	51.9008	65.513	36.8269	46.09	35.3392	36.3895
13143	[13143] hsa-miR-301a	39.7	26.6882	44.2821	45.6769	41.8097	38.3188	32.8381	44.1735	63.9462	40.2694	29.1302	24.2816	61.1163	45.5447	39.6919	48.6896	46.8712	52.2528	38.1449	37.0073	66.8901	53.4519	69.6676	31.6449	43.4186	51.7387	46.7554	51.0121	72.326	60.3143	49.6111	80.9964	36.4747	26.5279	51.9331	45.7938	44.5401	83.4668	64.2337	40.7832	43.7281	47.688	82.5949	47.6382	46.6509	50.5471	31.4462	29.1782
13183	[13183] hsa-miR-487a	46.4311	58.6596	46.4311	46.1119	41.5731	33.9571	48.171	32.7922	38.4406	57.5273	52.5049	58.8828	79.2454	38.332	37.2394	52.3592	48.0618	53.4252	37.8251	69.4294	64.7427	32.8899	49.9373	75.6584	64.4892	28.9057	35.946	46.0051	35.49	83.9325	40.8569	40.8551	76.7161	80.0297	24.2497	56.0874	50.2739	37.1471	41.1012	42.6673	52.6409	67.3342	34.9139	35.6907	39.3302	44.4434	38.4311	42.8353
10997	[10997] hsa-miR-19a	40.3438	33.274	28.0987	30.7524	79.2212	32.8808	68.0421	33.2828	32.4536	48.7368	60.3927	39.4063	56.0292	54.6904	35.4843	42.4892	35.5211	66.5329	45.7918	75.1656	55.107	55.1296	33.6832	28.0715	49.7313	74.0718	35.1106	43.6059	50.8014	81.5923	44.3751	37.7274	44.7779	36.7039	47.3678	32.4796	65.5229	40.1775	53.7417	42.4469	34.746	37.0387	45.9078	42.6217	38.8795	42.5442	83.0978	45.6964
42843	[42843] hsa-miR-654-5p	45.5088	39.7965	34.2018	44.4211	41.0938	39.7607	31.6334	32.9775	38.1449	44.9467	45.2205	46.1387	53.2856	50.2025	49.755	55.6831	48.8026	55.9647	39.6868	47.3678	42.3506	51.3183	35.6979	53.8849	48.7048	40.0228	40.9546	34.8481	40.6606	58.7951	49.374	41.1225	48.3155	49.9941	48.8003	51.691	36.9919	38.866	37.3131	33.3999	43.8655	54.363	29.1802	47.5364	44.928	38.1026	46.2456	40.0488
42812	[42812] hsa-miR-508-5p	50.8078	66.0417	37.9637	74.3335	64.2425	84.4323	64.7187	35.914	33.7786	39.6173	42.5482	50.8069	62.4396	36.3018	70.7225	39.8183	156.116	31.6392	50.0801	78.0809	26.1475	43.3977	25.0883	35.6459	29.8851	36.7424	43.0056	29.8383	35.4084	34.8804	40.9725	51.7562	43.9132	93.564	47.9927	41.0803	35.7478	70.6397	38.3503	46.4428	34.9343	39.9702	54.0878	28.8533	46.4915	35.2147	51.6548	61.3471
42688	[42688] hsa-miR-518f*	38.8516	50.428	49.8329	50.4169	30.8571	35.5705	47.4832	36.7136	51.2281	49.7311	37.5557	41.9802	34.2279	51.8865	46.5038	35.946	33.3962	40.2694	37.2323	51.2067	36.7013	42.5492	40.2007	53.639	48.2759	35.8453	39.4584	41.5692	36.1382	47.6795	37.1482	40.8959	38.6594	44.4104	39.4584	80.3314	58.7064	49.3047	53.6996	43.3958	69.079	70.5822	34.3484	48.3377	64.4163	51.5718	44.4295	56.4111
11164	[11164] hsa-miR-519e	47.5757	35.6399	30.9494	59.8107	49.8705	48.4248	33.518	41.4057	40.7622	41.098	32.8346	34.9168	56.5396	56.2326	46.6575	39.8396	42.9273	40.9729	44.2547	53.8763	34.5649	35.9365	62.1425	44.7093	54.5374	34.2481	43.3001	35.8453	39.7725	45.3825	36.2887	33.886	44.7779	39.527	29.9417	47.9625	46.1347	44.7525	48.1118	43.2568	49.0947	46.9756	43.851	35.968	82.7479	42.7728	49.7773	31.4431
42633	[42633] hsa-miR-885-3p	43.2529	43.8022	34.5649	27.9364	41.1068	26.3098	49.282	36.6425	26.4864	25.5955	73.191	45.0702	59.0512	90.0307	26.9844	63.1892	65.5141	33.925	30.5335	75.8408	43.2381	18.3711	43.946	70.0748	89.3125	24.7171	27.5195	55.1732	39.9014	26.0778	34.5595	44.1534	29.0951	48.1988	56.9167	35.8603	35.9445	48.7069	44.5716	61.5634	63.1497	60.4993	41.7363	35.6189	33.2761	34.8177	41.6601	53.4282
42834	[42834] hsa-miR-219-2-3p	46.2103	30.6248	27.3682	40.0867	38.6778	35.8984	31.6334	34.5522	42.8012	38.9614	43.3473	37.1378	63.0706	53.2134	49.0755	80.2392	55.2413	63.9848	55.2763	56.4647	44.3803	45.6096	42.9623	43.4305	46.9004	46.5136	43.7253	30.4073	40.2374	77.6777	53.6755	39.1534	40.0736	43.7271	45.2198	39.6556	44.5401	54.3264	47.4187	39.9311	45.2198	49.0568	35.0712	36.6263	40.7236	36.2688	34.7259	37.6861
17718	[17718] hsa-miR-92b	48.8864	53.0769	40.483	51.5553	34.9435	51.1112	56.1638	55.4471	37.9241	62.1571	30.2952	70.3757	47.538	52.6408	36.4329	34.2824	38.1701	35.3927	30.0928	49.0846	38.4846	44.1995	43.6466	42.0411	39.7589	32.2101	32.9117	37.4601	42.7404	39.6664	30.5654	36.2484	40.6877	54.8134	63.3577	41.9193	39.8276	55.8708	34.1942	39.0158	58.424	56.1854	49.6449	31.0839	36.7136	33.5852	56.6131	72.5885
42719	[42719] hsa-miR-324-3p	45.0308	33.0512	36.2288	36.8438	31.9826	44.3154	39.2566	46.1284	58.1774	40.7282	50.1979	42.6554	45.9179	36.5532	57.3525	44.3164	50.8121	41.7724	55.3164	67.3629	35.3996	54.045	33.1176	35.448	37.9061	49.6175	41.0234	132.43	42.2659	43.441	47.5006	36.2484	57.3231	43.7465	45.5782	41.9193	38.5056	40.5677	54.257	36.7612	44.8089	39.3742	37.5598	41.5731	48.1764	42.8999	38.9457	41.5166
11111	[11111] hsa-miR-432	56.079	72.0359	39.1623	37.6636	32.8697	27.5813	35.5298	43.1221	51.7062	162.967	147.241	48.5734	145.309	40.8306	38.8045	83.3576	86.1201	142.036	35.3326	41.0895	134.186	28.2222	37.879	66.1408	79.0013	24.6772	22.8496	74.3442	29.7463	278.03	62.0226	97.4074	201.214	110.829	26.6804	94.8025	55.6323	37.5054	36.1294	47.6788	49.567	91.422	50.0829	25.2427	37.3131	27.721	29.5897	37.3857
42623	[42623] hsa-miR-483-3p	39.9064	36.4139	41.3425	40.4362	40.6877	60.0725	40.2694	33.3058	26.3647	42.3754	69.6701	66.3408	36.2837	42.2438	29.8631	56.831	57.0194	63.5743	32.415	43.9327	44.1917	42.8024	39.403	57.3819	39.9725	37.7275	37.5786	37.9033	51.0897	41.6864	44.7662	46.9914	57.2131	58.7834	31.2113	33.3997	41.3606	43.2866	38.1449	31.3274	38.8176	33.8098	47.8935	66.1184	45.2531	32.847	46.4778	38.091
42566	[42566] hsa-miR-224	43.2529	32.0841	42.1674	40.3407	32.7615	32.167	32.5867	39.1773	37.5602	37.1695	31.1599	31.1061	51.108	27.2604	86.5606	47.6708	53.2134	41.6837	64.0977	78.4089	28.8046	73.4972	45.9067	29.5703	46.4311	74.8224	60.5212	43.0642	40.9603	44.68	52.1737	43.4737	37.8601	30.4247	53.2033	56.1563	64.563	58.7363	64.6523	52.3991	41.9632	50.6947	46.0882	42.6293	36.1632	67.8721	37.5791	35.5064
42739	[42739] hsa-miR-339-5p	101.717	60.69	53.6583	49.9387	27.7509	68.244	41.1739	32.0658	24.9311	30.8698	32.4395	39.1627	33.9118	33.5858	51.9896	49.2728	49.4547	44.3482	51.0691	28.0366	47.4612	38.0986	37.2963	39.6157	51.8058	30.6366	70.288	50.3493	33.2854	48.1726	54.4632	52.9084	24.2497	53.6977	48.5208	54.4621	39.0086	24.6772	33.7	35.3583	33.8607	64.6599	45.578	30.002	39.4584	58.9785	55.5231	49.2022
13145	[13145] hsa-miR-369-5p	70.3012	26.1776	53.1255	27.8081	59.2128	36.1632	31.7034	55.4285	71.2805	40.9159	33.029	27.761	42.0763	40.3349	36.4277	44.6844	38.2334	47.8937	44.7671	43.8932	42.6612	41.3863	41.0971	29.833	38.0669	49.2459	50.7968	54.4936	41.9926	42.3803	38.6614	47.5524	50.7236	32.0146	72.8719	37.0871	47.1804	57.2514	39.241	38.8198	43.5335	41.0234	63.6854	36.7136	55.4769	30.2194	36.3576	35.8833
29190	[29190] hsa-miR-708	40.6379	46.9199	29.7554	31.823	138.745	65.6544	47.1458	67.1826	33.3415	139.901	95.9465	41.5598	316.019	188.242	27.5853	37.1471	30.2248	102.564	58.2482	59.3953	53.8528	23.6216	39.0125	40.0126	45.6016	30.2254	33.3644	37.2595	196.516	92.5693	63.8948	39.7636	128.551	39.2531	33.631	32.7941	30.0691	37.3065	135.028	35.0362	42.4074	36.0998	37.9178	108.005	62.6205	29.9791	53.9711	44.606
42823	[42823] hsa-miR-27b*	33.6321	34.0505	31.4823	26.7834	38.2045	43.8996	42.7005	40.5535	50.9235	52.4789	51.8892	43.203	42.5428	45.5555	27.953	32.6265	42.7035	42.5814	35.3008	22.57	40.3437	46.3703	39.0125	32.245	30.3533	33.7	31.7862	37.8601	58.5708	49.6026	43.1147	42.913	50.8589	38.0337	28.6079	31.3175	32.4598	41.8711	40.4228	35.4876	41.9401	29.5498	50.1287	39.8695	41.2789	34.3191	41.0969	49.7544
17566	[17566] hsa-miR-629*	41.054	38.5612	32.1516	40.5723	31.4522	31.9345	26.0889	33.3588	33.3415	33.3204	25.1358	30.0943	42.9861	36.1632	54.0759	56.2636	46.0047	38.573	36.4277	39.5581	40.139	46.0708	64.5408	56.3063	42.0851	56.9989	51.5034	26.5268	29.5435	54.2783	47.0512	45.3412	42.5204	36.0458	28.6079	31.9427	51.7187	65.1739	53.5954	40.1429	43.3001	47.7267	36.7136	40.982	33.5975	41.444	38.8602	30.4347
42892	[42892] hsa-miR-450b-3p	45.2399	83.0636	63.3489	49.664	37.1471	43.7885	62.3921	63.9535	44.1077	53.4844	21.4522	39.7373	38.2894	36.9324	37.0562	26.6773	28.9309	39.591	32.7185	24.2392	33.2098	32.0631	53.5101	72.9879	35.412	35.1142	34.3912	34.5989	30.4638	35.4258	35.1142	37.8601	38.1449	67.395	47.1111	42.344	38.3948	44.4439	47.7236	57.7154	38.5253	49.0568	41.9543	27.0353	51.6555	37.2783	27.2816	51.2873
17831	[17831] hsa-miR-499-3p	62.0373	29.5314	42.6686	35.6704	37.3131	35.086	31.4184	32.1992	35.9292	31.9556	27.8583	28.7122	40.9045	29.3497	50.5342	58.479	40.7565	36.4277	42.4845	45.2405	27.721	43.9561	44.2104	30.6334	39.2705	55.0058	59.9588	41.2677	32.1857	44.3044	45.0535	45.9187	39.3564	34.5935	47.0674	34.5649	49.4611	52.336	49.0024	31.2686	44.1995	42.8024	42.2407	39.9652	37.4748	38.573	34.8587	25.7575
19016	[19016] hsa-miR-217	30.051	37.5253	39.5093	39.9567	27.1821	35.4787	27.8917	39.3013	41.7017	36.7307	55.1005	42.0549	43.5743	36.8469	59.5377	39.1639	46.9905	33.5858	46.9883	65.5928	25.3334	57.2939	28.9896	28.792	22.034	47.571	25.2428	51.2281	48.648	46.381	43.5752	46.4311	31.8712	36.9741	32.4947	41.7363	31.9826	34.5318	50.5279	40.33	30.0288	29.4624	28.8851	39.674	41.7274	37.5713	40.186	39.6371
42746	[42746] hsa-miR-647	48.8272	61.3822	42.1346	38.9662	64.4081	45.6664	86.7913	51.2136	26.6907	28.7146	34.4233	46.4717	29.392	37.1788	39.7543	36.4277	36.0668	33.798	30.9897	29.5163	32.5501	46.8217	31.8712	38.7371	35.412	68.5616	30.93	29.7569	49.0939	37.2886	38.1449	37.2595	26.9141	54.441	50.0359	28.8046	50.5072	62.8507	46.8528	39.0659	36.7136	35.923	40.6877	35.968	30.1524	36.5466	50.811	44.5758
42584	[42584] hsa-miR-432*	35.0229	39.3189	37.2728	47.6152	49.9311	49.2501	37.0514	49.6614	33.2854	37.6844	39.3115	50.2499	34.5649	50.8637	28.3909	46.9925	46.9905	36.6204	33.6947	49.0529	29.1608	36.1283	44.3342	50.3341	42.9222	31.1329	44.1904	31.3605	36.0724	37.2028	35.8794	31.5526	27.7823	53.44	46.2025	37.0919	30.3122	45.0106	38.9626	41.2923	40.3727	46.8256	39.3742	28.3294	29.3721	41.3133	37.8187	41.5907
42840	[42840] hsa-miR-181d	39.2623	38.9515	47.1958	38.2689	68.9793	40.5793	81.0315	35.7819	36.2978	36.3008	40.0997	34.3578	35.13	50.3143	37.8442	29.8606	35.263	28.6125	35.6563	33.3293	32.5501	47.0504	33.8268	40.9041	38.8324	80.4554	31.4845	32.4536	39.9014	34.2866	32.5471	32.2688	36.7307	39.9797	52.7808	30.5235	42.1785	47.5033	45.2744	41.5731	34.2239	30.4073	41.4015	32.2693	43.2381	34.8359	32.118	32.7586
14302	[14302] hsa-miR-374b	37.4746	40.9369	35.4564	55.5	42.8572	27.9222	30.1929	41.476	57.6534	42.8237	25.1358	32.5415	31.7303	46.082	46.3145	46.2563	29.2007	52.3388	49.1726	32.2778	39.9541	51.9331	42.8012	27.5203	33.2095	44.2828	35.946	31.587	51.7933	41.6808	49.8052	39.4056	43.2678	25.8514	36.4445	32.7814	39.5478	36.4277	33.3624	36.7307	28.4226	28.8046	36.5466	38.3335	35.7798	46.4305	36.1842	34.2272
17445	[17445] hsa-miR-610	40.2428	74.9213	42.7567	42.5496	34.5989	32.1246	36.6757	37.1471	30.7624	35.9099	45.7364	35.1142	43.5862	72.829	30.7004	38.7455	51.0691	35.3591	26.78	58.3648	38.9599	30.3013	60.0446	67.2545	53.371	28.1557	27.4165	57.9943	27.9231	25.6758	25.7964	30.694	29.2868	37.4308	50.6863	37.3808	38.1449	42.6566	28.9281	56.3849	44.3678	58.4727	37.704	55.1519	37.3131	42.5167	70.4688	60.046
11061	[11061] hsa-miR-329	26.3301	126.121	62.8114	83.7146	38.2922	36.2464	42.6217	34.0426	30.6366	31.1329	21.7122	22.968	39.1893	35.7148	55.2383	44.3891	41.4632	35.8453	29.9415	25.3633	38.1376	35.6085	39.0148	56.8259	57.8334	55.3996	50.7584	15.2761	38.0043	43.7129	35.1324	84.3419	29.6605	67.374	16.0725	60.8494	34.5649	77.2073	78.2809	52.4428	51.91	36.7136	43.3277	43.003	20.9393	51.2573	24.5457	29.3196
11015	[11015] hsa-miR-215	31.1231	38.4408	127.385	60.2012	35.7122	33.4978	41.3867	42.7206	52.962	32.9065	29.1608	37.2232	29.1608	33.2854	29.8398	42.6217	29.6571	39.3001	29.8398	60.8447	31.002	47.7167	38.0301	60.1836	47.5384	25.2804	31.7862	39.6801	37.5613	42.9129	50.6408	37.242	25.3648	44.9676	97.3751	51.3085	51.0735	42.5187	30.6334	36.0593	33.5856	36.0998	68.2941	39.0964	39.744	33.6683	39.0636	180.434
42736	[42736] hsa-miR-148b*	29.8865	67.7695	45.021	46.5667	22.7477	55.6437	44.779	50.9139	28.9126	45.7724	29.6634	39.6282	37.9482	60.3784	27.9353	27.6969	51.3612	29.4029	33.0754	53.2651	24.6791	50.3451	41.0234	139.034	38.4411	31.3037	25.2924	28.1503	22.06	27.9802	33.4096	29.0137	106.521	45.6848	48.648	45.0523	35.1142	30.0564	33.7142	55.6819	36.6819	50.3209	29.8975	24.2486	66.5483	27.4219	40.1426	88.6873
10954	[10954] hsa-miR-147	39.4515	37.617	38.1653	38.6182	37.4392	41.3553	42.4061	36.6781	31.2191	35.4843	43.3725	35.1544	28.8292	42.9545	34.97	27.1871	52.3442	38.5554	35.6347	57.9278	37.6816	30.93	38.5256	57.9305	34.9228	28.652	34.8605	36.8709	31.8567	32.0167	27.3407	32.8363	34.5318	38.7735	39.4135	34.7693	39.706	31.541	37.8601	43.9806	38.6679	51.146	39.3742	40.145	37.3131	34.0204	31.2683	64.3022
42561	[42561] hsa-miR-519a	26.8979	40.6944	40.6775	42.0405	23.6495	46.8949	44.844	44.8281	40.8465	64.9257	33.5626	30.8123	46.204	25.2867	27.3222	32.1186	29.2007	44.831	24.3938	28.0663	37.3925	65.5386	25.7976	52.051	45.578	38.573	26.0068	36.7608	75.4277	83.6501	37.7329	46.8931	64.5266	37.1468	20.4556	35.6353	30.318	46.0034	52.4759	31.3274	47.0319	33.3588	28.1594	40.778	23.8033	37.1773	34.2274	48.1455
10972	[10972] hsa-miR-181b	63.3483	45.7701	54.1011	29.1617	30.6809	40.3344	43.4997	39.0397	43.6761	35.7109	32.2149	32.2449	47.9493	29.1608	61.6633	31.7969	39.4487	30.8698	38.8636	43.9543	30.051	45.8406	33.1477	29.2546	37.3376	41.1877	58.3866	45.1696	40.7701	34.6997	32.7451	34.2505	43.0753	32.7936	44.4802	29.7666	75.1215	24.8934	41.7017	35.1295	32.0401	40.9593	24.391	34.2824	32.977	34.4502	40.4621	28.6016
17668	[17668] hsa-miR-552	36.2055	34.6038	34.9214	28.2522	27.6575	36.4336	44.356	31.8712	21.5981	33.5373	40.878	41.1266	30.5654	40.3486	33.8607	36.8064	29.3497	35.2497	29.1608	92.8467	39.1195	34.3848	35.6979	53.639	31.4975	34.5649	36.8472	40.6965	33.9929	41.8524	38.222	49.5824	36.1632	45.8569	31.6441	39.7566	40.4228	49.4175	33.611	31.6824	43.2678	34.9383	61.7131	43.0642	44.5294	30.7829	51.1967	39.8349
33407	[33407] hsa-miR-626	42.3675	28.9526	39.1623	35.3051	40.4982	37.4919	41.108	31.8419	45.578	31.0777	51.4852	36.9856	41.177	63.9186	46.8836	26.6863	33.895	24.3038	39.4598	37.791	28.1594	28.1557	44.5294	32.3223	35.5068	36.5466	36.5466	34.7324	28.1286	25.6073	26.5221	24.6772	39.0148	37.2595	31.2113	41.0425	39.9437	28.6127	35.0277	40.0707	40.0725	36.2868	26.9324	35.414	46.3214	41.8697	38.9287	31.0316
11023	[11023] hsa-miR-222	58.0562	22.4951	30.7455	19.4133	100.483	23.984	40.7275	26.3738	20.6781	22.7477	117.727	40.1602	77.0176	46.257	27.953	24.4618	36.4555	26.1197	48.5737	55.5701	49.0947	24.4608	74.04	30.2095	26.9926	24.9599	35.1106	53.678	76.5321	25.1349	72.5535	35.564	37.8601	21.882	57.0368	32.2443	33.377	28.4226	34.0204	26.4718	22.6274	59.1109	38.3045	141.644	42.0311	91.3631	63.3655	39.4584
17625	[17625] hsa-miR-627	26.6863	38.184	51.8784	46.8437	25.6515	35.7223	46.1993	30.9825	39.0649	36.3429	54.1973	39.8988	34.5989	42.6217	40.048	26.6891	27.5068	31.8234	32.9258	33.5157	37.4288	31.4652	31.3037	56.8423	29.8774	31.3423	17.3602	45.006	48.22	26.5071	29.3238	41.9543	35.946	45.1627	23.6846	38.4436	27.089	28.0717	36.7307	34.3259	40.5617	39.1534	35.9811	59.6897	32.9151	32.2417	39.5939	37.997
42700	[42700] hsa-miR-631	31.8712	57.0436	37.4345	31.5748	38.7455	32.456	34.8198	33.4111	26.2089	41.9768	31.6242	39.3593	47.7877	44.2555	26.8597	39.8562	28.7944	31.2846	27.1871	37.1834	62.2731	26.0159	25.9508	57.2026	38.0357	34.2497	30.993	25.7575	40.3324	36.2889	68.4455	51.3272	26.2352	74.928	34.8824	31.7684	32.1199	63.5067	51.5849	50.7318	43.2678	36.5954	78.9973	43.5424	21.733	28.783	27.1038	31.6429
42662	[42662] hsa-miR-220c	18.0782	32.1485	24.4824	28.8617	24.6791	32.456	29.8102	47.4258	25.1176	24.0253	37.2251	37.3852	35.7148	56.9148	37.2133	34.472	45.3254	40.4149	28.8839	36.0987	39.8988	31.0651	41.5731	75.693	42.7701	27.2706	30.0691	34.5649	30.1004	38.9597	31.8712	34.8229	27.4532	36.4614	27.2859	54.3003	47.6111	43.7073	44.5716	49.4039	38.3043	58.5479	44.4338	44.7149	29.0025	39.7246	43.8477	61.4851
42559	[42559] hsa-miR-518c	36.3969	34.4829	36.5695	37.7433	36.0931	36.1481	32.4474	35.2046	36.7136	36.7136	33.5837	35.2148	40.0847	29.33	41.821	43.2678	36.7945	29.6234	57.6557	41.9185	24.8172	47.1569	23.3258	22.385	35.7179	47.2619	25.7843	29.5498	35.6887	35.117	66.7057	42.4875	41.7017	52.0195	32.1199	31.3423	29.4835	51.2322	37.0505	35.8645	30.0993	29.8398	67.3501	25.2427	46.9284	34.4998	44.8791	32.6611
42592	[42592] hsa-miR-338-3p	33.9643	33.2449	33.5499	36.8438	32.7917	59.2507	39.1744	44.0948	40.4228	39.693	23.9879	46.942	39.9374	37.3131	30.6124	32.4536	25.2465	62.0212	26.8268	36.2773	27.3407	30.3438	26.1522	55.8151	33.4092	26.8858	24.0321	43.5422	35.5245	24.7603	30.0942	29.7697	37.5036	35.0482	50.6863	43.1118	30.9842	41.0629	35.9483	41.6036	45.8055	41.365	47.7782	24.6772	44.6413	30.254	27.7071	66.3548
17459	[17459] hsa-miR-580	38.6297	23.5395	39.9725	26.3529	33.2614	26.9141	30.568	37.4766	52.8236	38.2894	31.7154	34.0603	32.6686	38.951	28.4338	46.0148	28.6746	43.9147	32.3513	37.0239	35.942	43.9396	30.0288	27.412	32.2567	43.0756	39.9641	55.677	37.5677	38.2922	38.9207	39.2417	39.5454	28.6841	66.8133	29.3102	35.764	46.1297	35.2497	33.2215	30.1218	32.9301	54.295	33.8918	43.2256	27.1747	34.5604	35.7564
13140	[13140] hsa-miR-138	25.4178	34.3012	30.5035	40.4726	22.6528	28.9564	44.561	28.8931	19.3003	31.8712	76.044	32.3581	43.827	49.4228	29.8865	43.0575	69.8999	43.2324	21.8815	88.1573	33.419	28.5011	34.291	86.4251	35.7179	19.7226	19.8828	33.1151	42.5723	29.4882	39.9384	41.9001	22.3264	50.4818	57.6606	35.442	34.2651	36.2034	33.4493	45.0404	50.0541	48.4163	38.4246	32.6014	34.2824	26.6863	37.7104	57.9474
17822	[17822] hsa-miR-490-5p	20.8259	23.2899	25.7485	24.5903	22.5898	20.9272	23.0521	28.4358	33.1176	31.019	35.574	30.3365	32.0658	49.0815	35.1426	40.4228	32.0657	42.843	39.4642	38.3554	32.284	33.8055	41.5731	42.9804	33.8867	30.9121	49.0818	54.4936	44.2584	46.2082	34.5595	45.7858	22.8114	21.8052	39.686	40.2585	45.5782	35.4999	43.7019	40.9526	35.1142	36.8471	38.7455	41.7293	30.5654	37.8601	60.5853	44.1912
42666	[42666] hsa-miR-26a-2*	39.9725	27.8032	30.2248	38.1612	45.578	41.0462	31.1444	42.7206	43.0756	42.3974	27.9502	30.2904	41.177	29.8398	35.3138	27.1871	39.3973	48.7577	39.6536	51.2204	30.3023	41.7065	31.3037	30.0957	32.0799	36.9024	41.5731	25.0131	35.946	40.6133	35.3913	26.6791	31.6422	23.8911	30.1524	33.7458	34.5649	27.3682	37.8601	35.9419	37.923	40.3438	27.782	30.5654	27.3383	45.5514	35.3709	35.6319
5250	[05250] hsa-miR-105	35.8453	31.4009	31.6751	25.054	42.8024	32.7376	35.2205	31.8813	39.1362	28.4993	35.8585	32.1453	29.1608	37.385	29.6234	36.8999	31.0295	35.9927	37.5026	31.988	34.0204	28.4309	36.2983	37.8231	40.4566	32.7925	42.8145	39.9334	36.1353	31.1599	43.7445	32.7802	41.8289	31.3152	44.2238	34.2486	42.5137	37.2442	32.4734	35.8453	33.1477	38.1449	39.5798	50.4757	35.3295	29.6234	27.2155	33.4697
42674	[42674] hsa-miR-431*	32.9295	41.4227	30.1963	37.6462	37.1236	55.9369	57.5273	41.8684	36.071	51.2281	47.0635	28.8363	53.0902	34.5318	30.5654	26.6729	32.5501	48.5471	29.7544	22.0096	31.9826	50.1174	38.2138	28.4226	31.4529	34.2481	42.0954	40.4986	56.6764	39.5982	33.886	37.7525	61.7142	23.559	24.2497	26.257	30.0691	26.3869	50.375	35.3268	34.6968	28.4993	22.7588	34.8364	40.4979	33.0196	35.858	24.9253
42747	[42747] hsa-miR-93*	30.7554	36.8479	30.7455	34.5006	31.6284	36.3684	38.005	32.2661	47.4187	41.5594	27.7408	34.4505	40.6212	28.8292	42.33	39.4584	35.3907	36.5468	33.8685	31.4193	25.2465	47.3365	26.9368	34.5989	42.1154	33.7	43.1145	26.3869	32.8489	39.9272	34.9209	32.7802	30.9842	32.5447	39.9303	34.5649	41.426	51.2758	35.8653	30.3387	44.1989	51.9331	35.4123	20.7628	45.2447	35.923	27.19	33.1231
42454	[42454] hsa-miR-138-2*	34.3203	25.0816	22.8863	30.5119	31.6392	40.0634	36.3958	38.2922	43.3223	41.1203	47.5503	38.4052	32.4734	40.0151	34.427	41.1225	33.1265	34.4124	27.0634	25.7231	26.116	36.4393	25.9508	29.0179	24.4264	36.3434	30.0819	35.1552	28.654	40.8131	32.5471	31.4623	41.9053	35.1662	35.0704	26.9342	38.074	30.993	35.9131	36.07	25.3776	26.0901	28.2919	31.4112	49.6212	27.2114	41.9538	31.9645
42578	[42578] hsa-miR-501-3p	34.154	26.0349	32.3044	40.1264	39.1788	51.8773	35.9301	50.708	37.8601	51.0702	34.1067	42.9513	41.1622	27.3511	42.6987	27.5433	35.704	47.0558	126.183	39.3598	26.1359	75.5156	28.2916	24.0213	28.7983	55.9757	41.5731	31.5003	56.1949	44.3044	40.0761	29.7697	29.7544	24.4113	18.0991	37.1103	32.4598	25.9042	26.9324	26.3301	33.6641	41.0953	30.9785	31.9312	26.614	47.4667	51.415	43.3008
42760	[42760] hsa-miR-557	34.4829	32.2107	32.4133	39.2942	28.1594	35.8594	36.1462	36.1049	38.1449	34.7547	38.0268	40.6599	33.7676	36.1054	35.8453	34.899	32.0397	40.4875	31.4036	37.9855	28.8046	33.9643	37.6814	39.8665	36.0892	31.3037	29.6795	30.3281	32.3036	36.726	35.1324	27.6985	33.8411	31.6446	39.4584	40.6762	29.0025	28.8851	28.956	33.5112	39.0344	34.6358	29.33	33.0196	31.9781	32.2468	36.1435	39.1635
28889	[28889] hsa-miR-888	40.3839	28.0845	29.6021	30.0448	53.2888	71.7731	51.0897	37.1194	39.8524	48.6954	110.021	83.3757	24.9294	16.6246	34.3242	22.3064	38.7399	17.4092	64.3092	97.7288	21.3763	42.8235	16.9517	23.0841	27.0651	48.2327	30.9253	70.1182	32.3612	16.4302	21.2235	17.6964	103.21	18.5189	33.4271	43.8895	24.1084	15.8549	136.249	24.3599	33.729	19.5609	20.4561	33.7699	120.42	41.6549	63.7276	63.7657
18739	[18739] hsa-miR-186	37.4601	26.485	23.4057	47.1036	45.578	50.1409	52.0534	56.0292	50.2051	52.5716	41.6287	27.1633	38.9401	33.886	26.9844	33.25	31.486	61.2138	45.5806	31.6757	39.3248	58.6994	39.6258	22.8911	30.4003	33.886	39.3742	32.8334	47.367	50.9119	37.5902	25.8083	50.1692	27.0275	26.8867	26.528	26.5357	21.161	30.0522	27.6298	27.0353	33.7	19.1198	41.7809	33.4162	41.1508	27.721	26.0199
42728	[42728] hsa-miR-92a	45.7192	38.4919	41.3755	28.5535	48.1196	26.4007	33.2324	30.3281	19.9892	23.6291	29.6395	24.5723	21.2711	44.2399	28.1594	47.4027	32.0658	27.8032	30.9897	23.2832	38.5554	30.6166	19.3003	24.8947	34.2621	30.6248	45.7088	21.598	23.4609	38.5424	43.1314	28.622	28.7897	51.226	35.0704	41.7363	37.2453	40.5359	27.7988	30.3023	86.7456	35.4239	37.5794	30.0239	87.5455	45.3651	39.6672	30.3023
11083	[11083] hsa-miR-371-3p	49.0865	41.0166	36.4012	32.2827	56.4114	23.7628	29.0025	28.3999	38.7455	31.5638	26.3668	23.0263	49.4946	65.9572	27.4543	76.4483	56.0919	26.124	25.9601	24.9132	26.9827	26.7444	58.8971	27.2543	47.7192	38.7455	35.7047	27.1747	22.06	35.1324	43.4738	44.2404	66.6545	33.1393	68.1452	32.8399	25.4402	56.803	44.7022	51.2901	42.8485	55.6924	26.9857	20.529	24.4808	32.2693	34.949	25.7995
17866	[17866] hsa-miR-331-5p	38.5688	29.1241	37.2799	30.7846	28.9744	29.8983	28.3146	40.2642	47.5726	41.1316	34.2488	48.5524	32.6008	34.2483	26.2352	32.6265	29.3232	34.746	24.7154	35.1141	33.7	37.0137	33.1176	44.601	32.0561	31.3037	31.7862	53.5052	35.0419	35.2778	32.5501	31.2615	43.5018	28.3684	45.2531	30.9442	29.0025	31.8712	29.1867	33.9335	28.8851	28.4993	29.1483	37.0255	47.6505	26.3301	38.9287	51.1815
42617	[42617] hsa-miR-541*	30.9446	25.1685	29.6234	22.3276	31.1122	34.5989	29.7609	31.295	45.578	35.1443	51.1019	38.9486	28.7309	27.4191	28.5068	30.7838	32.7091	27.8266	32.6252	38.8533	27.9529	40.8179	30.9728	30.6721	33.8867	31.3117	27.5409	45.8524	29.0847	33.5975	26.257	27.3407	46.6586	33.4581	49.0131	26.0248	35.4675	37.2595	32.7933	39.6305	29.6234	28.4993	35.8453	39.627	44.1664	27.6299	33.3133	35.1897
42551	[42551] hsa-miR-122*	45.6706	52.4273	35.942	44.9668	29.5911	26.2796	39.0813	33.6115	20.9157	25.0656	21.9033	31.9403	22.7588	32.5471	39.7543	31.6378	52.5685	37.3925	28.6511	27.6664	28.8292	28.4309	41.8982	35.928	27.9393	30.0288	20.8959	27.721	33.0167	29.1782	33.9643	40.8551	19.8494	43.1234	23.5917	37.2874	34.793	40.8597	30.9897	38.1056	36.2215	29.3524	39.3907	23.2277	26.6804	42.7034	28.4993	35.9753
42957	[42957] hsa-miR-323-3p	28.4122	30.5673	31.5439	31.8456	30.4918	28.1891	32.4378	30.9633	25.1301	28.7541	33.3116	35.5725	28.1594	39.5839	36.728	37.8601	29.1619	45.9236	32.3394	40.9582	38.9599	33.4006	40.509	39.8531	26.9922	32.7925	35.2778	34.2619	36.8483	37.8601	34.3662	44.325	27.5647	32.2082	25.7482	26.7566	27.57	46.1384	30.5322	25.3633	30.9897	26.8506	36.2274	43.9327	34.2746	24.8937	33.5057	35.6319
33430	[33430] hsa-miR-548b-3p	33.6321	28.5018	29.6234	30.9637	28.4993	38.6729	31.8655	30.3281	35.4416	33.7226	30.6477	33.4297	32.4044	27.9288	37.2377	33.886	33.7194	29.1438	25.2195	33.6671	22.6528	31.8668	26.9368	32.5747	26.5121	33.2154	36.5276	27.7217	28.4339	36.0729	31.8712	32.7787	47.4382	32.284	42.0756	31.091	38.8663	30.3281	31.8668	26.1475	33.9643	28.7495	30.2796	31.4652	39.324	37.7023	32.8675	32.6982
3980	[03980] hsa-miR-7	30.7554	26.936	36.5695	26.2287	30.5021	32.3583	36.4815	26.4885	31.7432	35.4232	34.3519	55.0071	30.9632	25.4621	29.6234	47.1132	28.4624	28.2222	43.0756	54.8198	29.7556	36.8295	38.4824	31.585	54.5326	41.7363	35.4211	27.761	37.2059	28.622	39.7646	27.0353	31.8712	53.7892	33.4138	62.3619	29.3902	21.8974	34.8232	29.7099	30.825	34.5989	39.4584	31.4112	38.8686	30.5916	28.8046	31.6502
17818	[17818] hsa-miR-27a*	30.3711	26.6314	28.0592	20.6284	27.9794	27.0196	33.0279	24.5298	22.8197	30.9849	41.7385	47.1594	24.5444	47.1574	23.896	33.8693	27.2202	38.4406	19.683	127.976	34.8319	31.4975	28.8292	58.4607	31.5575	35.4882	37.7011	52.8097	30.2088	30.054	42.1797	35.4906	29.7544	27.8723	65.0127	29.5464	41.0938	33.7	29.0892	30.8312	30.3023	33.3588	35.9811	41.7809	32.2977	29.4835	46.3059	37.6242
10990	[10990] hsa-miR-196a	26.6483	45.3377	27.1418	19.5259	151.36	27.4816	187.876	20.9458	23.3932	27.3503	53.1808	20.72	24.5445	96.4866	79.0053	52.7895	45.1663	19.7657	25.9042	20.1177	66.5062	25.1617	51.7177	20.9748	61.5559	52.1402	28.6127	31.2925	47.8773	19.5801	31.9924	18.4848	26.2089	39.3526	51.0691	148.898	35.2778	34.5989	24.2392	44.3745	44.9574	44.5262	19.4437	21.7921	26.124	153.44	26.5082	23.2809
13179	[13179] hsa-miR-455-5p	43.2678	72.3657	31.3037	31.0031	38.3026	63.4152	54.422	82.4803	112.336	52.1946	28.3045	27.861	96.1263	28.1594	36.4277	28.2904	34.9205	24.6501	46.2184	22.1046	30.9334	80.6638	43.851	30.885	37.2188	67.7475	63.5714	35.042	52.0162	23.5214	45.24	35.946	27.2253	28.0699	43.5853	28.6535	37.6239	20.596	45.715	31.6824	25.9945	23.4609	20.0817	35.414	31.3037	24.1963	28.4468	23.7633
42603	[42603] hsa-miR-424*	25.571	39.3742	29.8401	31.6426	26.4958	31.4107	28.6109	32.2947	26.3647	26.0165	31.8611	39.7372	27.9351	30.4799	26.8597	33.8693	26.5818	29.57	25.9601	45.4624	57.8634	30.0691	35.1324	39.594	33.4167	22.385	23.3541	28.4993	34.5268	36.1387	27.8032	26.276	28.2222	39.591	26.6804	37.4667	34.5649	27.9338	32.284	34.318	33.886	29.1782	29.1858	68.4999	37.3406	27.3407	39.2619	27.5786
28759	[28759] hsa-miR-758	38.5745	31.134	34.6596	44.2512	46.8409	43.6322	31.7282	39.591	55.1046	48.702	60.3145	52.9029	31.2014	22.1883	26.259	24.2146	26.2927	27.8266	27.8335	32.0658	29.7457	31.4316	25.1799	26.0805	30.0691	28.6127	32.9117	45.4204	23.0015	29.4707	23.1467	19.7795	58.3912	36.2713	35.5591	26.2751	30.8978	20.0155	28.3626	24.3092	27.9574	26.1485	19.7539	37.2373	48.6533	23.3314	38.05	46.4173
11058	[11058] hsa-miR-325	26.5426	30.9897	23.7674	26.3301	34.0886	35.9021	35.5207	32.8336	25.5782	40.6133	46.2596	75.6375	30.5772	40.752	19.1003	32.0404	35.9913	31.1329	26.317	120.214	27.5647	23.9144	26.3668	53.639	30.6357	21.6233	22.1323	36.368	32.0181	24.0082	26.8597	28.1949	50.3355	26.8616	39.9303	30.5854	26.5034	35.8453	26.3738	26.1475	29.5498	39.6418	33.1176	25.1038	32.5501	23.592	27.8325	37.3978
31809	[31809] hsa-miR-590-5p	24.0896	21.9972	17.9042	25.4208	36.9978	29.7457	41.1112	33.5578	37.1509	28.8046	33.7	21.4845	38.2173	35.7649	24.4353	45.9013	30.9035	40.1462	47.0321	23.9374	46.6839	33.1176	49.8673	22.466	47.6872	23.4331	33.5123	35.8453	49.8008	36.204	34.5989	29.5123	23.1537	28.0699	53.4252	23.4158	30.9842	24.9803	23.8885	37.1542	17.9872	21.8697	40.4149	33.2422	22.4238	31.0887	25.2465	24.0025
17546	[17546] hsa-miR-585	22.0456	32.2326	22.3196	33.1814	31.678	37.4919	31.4626	22.1241	27.889	28.622	32.9187	34.9278	31.0205	39.591	26.8597	28.2904	24.9207	32.4028	25.7148	43.4816	49.5166	23.8692	34.8925	43.2731	34.574	22.1852	32.266	31.4522	30.3318	21.0987	30.3023	30.8698	26.5476	28.5137	26.6804	26.543	29.0025	33.7	37.2712	51.7092	38.5253	34.6973	24.7695	46.2563	37.0117	32.7787	27.2613	32.7164
42901	[42901] hsa-miR-611	28.4781	31.3528	28.4036	39.9066	54.8675	37.0094	59.6873	36.2983	30.3689	35.1076	50.3685	48.8412	31.5225	104.912	36.3471	24.3736	26.4872	29.1608	27.0634	34.7946	28.8851	34.8033	24.0049	36.9274	27.8631	28.6146	22.3999	35.9753	30.0386	24.592	21.6328	21.7059	46.2563	29.7858	32.1199	27.646	22.4467	38.0033	38.95	35.8576	31.5633	36.5466	21.3032	29.5158	30.993	25.548	30.8324	25.9217
17888	[17888] hsa-let-7a*	42.3817	28.3902	27.35	26.9308	35.9815	24.7976	26.9362	38.5722	50.6471	39.1522	25.168	22.4971	28.4993	32.284	33.5498	38.3322	28.1927	39.0976	32.7185	24.8934	31.7154	42.7819	33.6832	24.6448	29.0165	37.8601	42.4147	28.4226	41.1645	36.5466	44.271	32.5501	34.4124	23.2277	38.1449	27.8001	30.5654	31.1329	28.8851	30.755	27.9286	33.5859	23.1438	24.6772	30.8698	36.5466	24.8537	29.0692
42791	[42791] hsa-miR-548b-5p	29.6234	32.2108	38.5021	39.377	29.0039	39.0092	29.0428	70.0418	39.0086	32.4968	37.2154	31.259	32.2597	24.1503	35.4319	31.7969	30.8358	28.8046	29.3487	35.5974	27.412	36.0306	75.0443	27.3407	30.6366	30.6366	30.93	30.9328	31.4522	34.8252	27.3407	27.9338	32.2427	27.1887	27.4959	30.3267	24.5364	29.4888	38.191	31.1802	30.9897	29.3176	27.6969	30.9897	29.6605	30.0288	33.3133	25.2465
32891	[32891] hsa-miR-769-5p	32.1294	36.1743	37.3359	31.1284	30.8328	31.5016	35.1142	33.7	23.0003	30.1131	33.7457	26.9827	32.7567	30.0717	27.2604	29.7544	35.263	32.4536	32.415	27.2734	36.1323	32.4524	41.0234	49.3726	34.574	27.0567	34.2542	22.9891	28.9245	29.9217	28.622	25.4218	29.8142	27.0287	21.2388	29.0128	42.1785	22.6285	30.3423	48.3519	35.5374	34.2485	24.6772	30.5654	22.8756	36.8105	28.1594	27.3512
29802	[29802] hsa-miR-144	20.7014	45.5325	38.5117	35.2778	40.634	57.1964	30.5311	33.9847	20.9157	26.3668	59.0202	21.8133	26.1996	16.6355	65.0319	23.3541	25.7968	19.5185	30.7901	23.526	24.6796	21.6435	24.7154	23.4159	47.1967	20.2937	26.2132	16.7944	16.3188	22.518	24.5846	35.1142	83.8066	27.5205	23.5917	23.1102	34.793	62.9993	45.06	33.3057	46.8984	52.5213	68.5466	37.0822	58.3093	28.6559	52.9981	34.9556
11108	[11108] hsa-miR-425*	31.8712	27.4864	29.5095	24.856	20.0715	17.7214	20.2485	23.9953	23.0456	19.2107	32.284	25.8971	24.2263	36.5532	24.9573	39.7645	31.0363	23.7638	26.4977	19.5573	33.2424	15.7793	33.8177	38.2612	33.7515	20.059	21.3868	33.3588	32.5858	31.736	36.9984	49.3745	23.7986	39.758	24.3566	32.9824	33.6245	48.3215	30.7801	35.9661	35.7122	26.1485	40.5336	31.9396	38.0776	30.8063	24.6791	29.05
17626	[17626] hsa-miR-575	23.526	27.0699	33.0922	49.189	28.4993	34.5754	36.5469	34.5649	21.3914	28.1739	27.1554	41.2371	25.0685	38.0914	30.849	24.3882	25.4969	37.9999	29.1608	75.8839	24.465	27.6921	24.7035	73.1343	20.3468	26.1207	24.686	30.051	44.7008	31.9399	36.8711	52.4671	30.6511	33.2027	25.2364	40.1944	23.5332	42.4854	31.2345	39.2372	33.5157	30.2	37.9249	22.1323	47.0982	32.284	29.8865	45.9658
17289	[17289] hsa-miR-616*	33.715	26.9171	36.8452	35.7469	36.7136	37.8441	33.4855	29.5498	30.6248	22.7477	29.3741	32.9478	29.8865	23.3247	60.0531	27.2799	33.2854	25.6313	39.8169	43.0748	27.3407	40.9118	29.1483	23.6291	26.577	31.1329	37.2595	46.061	23.3688	27.412	23.982	25.4944	33.6249	24.085	24.2497	38.7866	39.2271	25.2428	33.1504	35.3268	29.3317	32.2106	21.9168	34.2641	28.7897	34.6031	48.4635	24.5743
42964	[42964] hsa-miR-7-2*	31.1599	32.798	32.1328	32.1988	30.132	27.2821	30.1734	29.7457	31.0513	27.9529	22.251	25.1009	32.1255	28.622	32.1643	28.9876	32.5501	31.5878	38.3662	29.8865	26.2823	38.9839	33.1157	26.627	32.5501	38.5424	41.0234	19.7544	24.2392	31.1685	28.0663	26.1136	25.4418	30.5257	29.921	43.1994	36.5466	26.9977	35.7148	31.6824	43.7281	31.8215	21.5108	25.9042	40.6361	45.1768	24.1691	25.2338
42541	[42541] hsa-miR-302a*	36.7608	26.1776	27.0353	25.7857	29.1306	39.2679	29.4203	25.2277	35.479	34.1541	47.195	47.9496	29.1483	23.3247	33.1268	27.1871	33.1176	30.051	35.3008	43.7115	24.6601	41.5731	24.6791	27.4979	28.4309	37.1471	33.4347	39.9748	28.1503	30.8104	27.0207	21.5891	66.8241	31.9587	37.3131	19.3062	24.2346	23.2391	34.0204	29.3765	29.922	29.1782	21.7473	33.8265	46.7464	26.6791	35.136	35.9533
42890	[42890] hsa-miR-523	33.7	49.3974	51.9939	72.6196	42.3291	40.3143	30.7819	43.3263	23.5087	23.982	48.1916	46.1987	21.9711	24.2146	32.2847	26.1766	29.6065	24.4895	25.3944	33.8132	26.257	23.2836	33.624	46.6483	30.051	23.6246	27.5601	35.042	28.6146	23.5214	25.7092	24.6772	39.3742	44.8927	19.7586	35.6979	27.089	21.1805	22.2871	36.4771	34.7007	41.1292	29.1802	26.1356	17.4435	33.5975	32.3506	25.1078
42661	[42661] hsa-miR-492	20.1122	28.7716	28.0471	25.3552	22.3488	28.2615	19.9879	25.8948	20.9157	27.9353	42.4147	38.7467	25.3633	38.7455	29.0025	37.8998	22.8114	35.0978	24.7154	46.4311	36.0397	27.5175	36.0357	42.9441	28.7146	31.9826	42.6217	46.8029	33.039	29.2799	30.1419	37.103	18.836	28.767	34.2456	28.3999	29.4835	28.9739	31.4522	29.9616	30.6818	35.2294	32.7199	47.5364	24.7177	23.4695	43.4394	36.5374
29529	[29529] hsa-miR-369-3p	31.4522	27.1489	24.4644	26.8725	60.1345	23.7386	25.7246	28.4226	29.0253	45.9666	48.7738	23.1825	58.349	27.721	33.7	49.9478	43.2226	50.038	30.3207	26.2806	64.7289	28.504	29.6234	25.548	50.5256	32.9152	32.2686	26.9844	22.6363	73.9553	33.4096	38.9586	44.0785	39.3624	23.9201	34.2429	40.3438	22.287	28.5068	25.548	34.395	49.0568	29.8865	28.4226	30.9835	31.3037	30.1538	26.6863
42524	[42524] hsa-miR-21*	32.7401	28.8851	30.963	37.9798	49.9311	33.9571	26.0112	38.4411	35.5368	27.1784	72.428	39.4584	26.3647	24.3566	40.0444	26.1766	23.6392	25.6313	43.6809	34.7415	28.8851	27.368	27.6969	27.9829	27.57	32.7925	29.5395	32.4536	26.3738	22.7477	33.7	34.787	38.7455	28.0699	27.4959	25.4944	28.652	58.5364	28.7241	29.8865	26.0175	20.0817	42.5101	25.2427	40.509	24.4113	37.0935	34.0786
5730	[05730] hsa-miR-208a	36.8418	28.8935	27.9141	22.5813	39.3089	29.3439	23.3715	26.5221	32.1199	23.982	26.666	24.0213	29.9763	29.6234	42.3571	26.6729	28.6895	28.0663	124.918	30.9077	24.6745	35.9365	21.6612	30.0557	34.4913	25.6512	57.8604	41.821	33.578	25.4969	28.8955	37.7622	27.4532	27.1741	25.8957	28.2237	70.3619	35.0712	23.5004	50.8473	35.7705	35.7148	36.2983	33.3588	37.1505	39.686	27.761	35.5286
42837	[42837] hsa-miR-577	44.6884	25.3627	31.8696	38.1449	43.2678	36.1968	41.0514	29.8865	29.3902	34.2756	28.0009	25.9181	26.3668	24.1503	36.1398	30.3404	25.7732	31.2846	46.2782	23.2832	27.1489	36.8295	24.5501	20.0631	29.0165	42.7427	27.5409	22.4217	27.5793	30.1125	26.0224	28.0471	32.415	29.7114	23.896	24.2882	29.7768	21.722	30.4073	28.1594	25.9008	24.8934	21.5108	29.4835	32.4536	33.9277	26.1522	29.7008
10998	[10998] hsa-miR-19b	23.1537	16.975	17.9042	17.041	48.2442	19.8323	36.0395	18.6308	17.1037	31.1329	30.8808	24.0677	35.8781	37.7622	23.1014	26.6891	22.6496	42.5975	29.197	26.9844	34.8485	31.9826	20.2588	23.4146	33.7325	49.1857	27.8453	17.6392	33.8469	48.5024	29.3565	33.2854	23.2935	18.6628	17.1678	24.6791	47.1116	29.8398	39.9192	27.0353	24.5035	28.9674	37.704	29.4835	15.1119	30.6048	60.5289	30.6138
42909	[42909] hsa-miR-525-3p	29.8865	33.8464	38.5467	53.9496	28.1592	40.3344	26.9362	37.784	32.3515	26.1044	35.0063	38.2523	30.0709	22.488	29.767	28.7363	37.1182	25.7231	29.6364	35.4074	27.3407	33.4342	27.6969	41.8502	24.3165	23.6151	27.5409	26.4153	28.9108	27.761	27.8941	25.9042	26.6729	34.4492	26.6804	30.4073	24.7155	24.5033	30.6169	35.3464	30.821	25.2427	26.9324	28.9908	20.6905	27.0353	42.8279	26.5229
11150	[11150] hsa-miR-516a-3p; hsa-miR-516b*	27.0189	35.6488	30.9494	24.1115	28.622	17.3425	34.0033	25.1349	34.2497	24.3038	26.9864	27.9145	27.4979	43.9698	19.8734	34.2824	23.8023	26.124	21.2452	27.8032	29.7556	25.3179	40.4228	33.4627	33.7	30.6248	18.3788	34.2824	26.6863	22.3239	26.5034	30.1259	27.3383	30.133	32.9117	27.3236	24.7155	38.3038	41.3863	36.3426	33.2404	27.6978	34.3484	31.7787	31.8784	24.415	36.761	36.8771
42874	[42874] hsa-miR-16-2*	21.2619	23.7082	25.4969	24.7946	27.1489	25.1356	24.1938	28.1594	23.728	30.9822	46.5038	31.5277	28.4226	50.7844	22.4629	28.1503	30.2794	29.57	26.4699	44.1666	27.412	21.6233	29.8865	37.2595	29.8774	27.3704	22.9949	20.2306	28.7357	31.602	29.8865	29.4835	28.4969	21.7921	30.8104	26.528	23.1713	35.1324	24.1948	31.3114	29.1608	31.9826	32.9322	30.6248	20.727	25.0281	35.0237	22.6652
42898	[42898] hsa-miR-124*	25.1987	35.7352	36.5669	42.5211	37.5608	37.2191	46.3066	36.0893	23.728	28.1739	19.5482	35.8031	26.3647	18.1108	38.7773	24.0321	26.7261	17.6405	31.5832	36.497	23.2202	32.9117	24.8172	30.2524	23.5556	26.6992	23.3148	18.3788	21.6328	22.3239	21.1728	22.9193	26.0224	34.4891	31.2113	28.9674	22.8085	30.5654	31.1329	41.4626	35.2497	32.4939	38.7455	25.548	28.6519	15.4217	30.1595	33.5483
42708	[42708] hsa-miR-99a	44.9404	83.6288	12.062	41.3091	26.393	68.3275	11.2575	81.8176	45.941	77.9579	12.5539	34.1667	24.3906	13.3307	26.5539	16.4396	31.8613	17.4217	73.5505	14.0485	14.7355	87.0692	51.7177	21.8472	25.1774	30.1886	63.7208	39.0162	51.2281	34.7202	75.9785	59.0795	32.8489	12.6938	40.0935	24.6791	36.1632	27.6969	15.1189	16.6411	20.4789	26.8506	13.6029	28.622	10.5799	42.9597	33.3924	10.2305
27536	[27536] hsa-miR-190	36.3756	26.9511	32.4133	42.5766	33.738	41.7357	29.4714	32.7922	45.941	20.7775	20.0102	20.2522	22.8421	24.3566	33.9204	19.4281	22.7534	24.4618	39.1635	20.8959	39.732	24.8689	41.5731	34.5879	30.8922	43.858	43.2594	29.6234	22.1046	28.8463	45.9066	22.4217	28.4969	21.7921	35.8003	35.8996	22.0664	18.0171	23.896	32.3043	28.8851	28.6084	15.1134	27.3407	22.57	30.5654	27.7335	27.7019
42495	[42495] hsa-miR-520c-3p	26.2795	26.1776	27.9212	27.8305	26.9175	29.7583	29.3155	25.3654	29.0253	21.3511	32.9235	38.552	28.5089	32.8846	25.4198	29.3176	30.336	27.0189	20.6781	29.408	21.9124	21.5061	28.1594	31.8821	25.0656	25.9601	22.0712	30.051	34.8336	28.3641	23.5214	26.9922	27.4962	28.4218	127.874	63.9817	23.1713	28.8099	32.3	38.5424	28.2452	36.5466	26.6773	32.1494	40.0398	27.1886	27.994	42.2468
31349	[31349] hsa-miR-524-3p	41.6847	26.9956	34.228	40.0216	51.7042	36.5806	26.0224	32.4536	16.5193	30.3816	28.7957	32.3618	33.495	24.2146	25.7964	22.0701	23.7607	37.6766	72.0431	27.5433	25.3334	42.98	28.7903	24.4644	28.4309	29.3852	38.7455	23.7674	33.8708	31.7154	26.257	23.2019	39.1195	24.4137	16.2283	27.5397	28.1557	23.7623	26.3738	23.6291	27.6969	29.8398	22.5143	29.3922	21.6435	28.4226	29.963	25.2427
11123	[11123] hsa-miR-491-5p	35.2778	21.885	127.085	37.2865	27.3407	22.7574	25.0656	34.3648	29.0253	27.9142	24.4644	26.2951	25.6758	33.5858	30.5228	28.6511	29.4835	32.3044	26.2148	34.208	26.1475	24.8689	45.6583	48.5697	28.1557	22.8759	25.6321	21.0306	30.563	32.8435	28.9916	27.4979	15.2146	29.4657	21.4816	40.2585	24.9592	36.7307	25.2214	31.4856	32.5471	34.1149	26.4699	21.0932	23.4308	29.3942	17.7749	28.0602
42535	[42535] hsa-miR-661	19.5285	26.9296	20.9748	23.4154	29.1306	29.9939	24.1115	28.4993	22.8197	32.5501	40.3586	28.7779	22.9891	28.7404	20.9383	29.6641	28.0663	25.1987	20.7436	29.6259	24.1875	21.472	21.9706	52.1012	20.4774	24.3943	17.1026	30.5654	28.9074	26.9827	28.3236	25.831	24.9625	29.8991	32.7305	27.7234	26.5034	27.5634	23.0003	36.6041	26.0175	32.4536	37.0239	21.7921	30.3023	22.7158	25.2465	33.3632
17808	[17808] hsa-miR-132*	23.8313	25.8844	22.0388	24.7946	21.995	25.3401	27.4953	21.4992	16.6355	26.5436	29.8398	31.976	27.8032	25.7964	16.5303	44.7146	20.1456	28.2222	17.6952	22.9655	22.1803	21.6435	19.5151	31.8906	28.5068	22.8759	21.1988	33.1325	32.1857	29.9217	34.3662	41.1012	31.0008	33.5088	28.6812	31.3037	24.3566	33.1477	32.7933	25.5955	19.7848	19.4519	46.7952	25.393	28.9816	22.4962	31.4652	30.0226
17936	[17936] hsa-miR-16-1*	27.3647	22.083	26.9827	24.5742	30.0288	25.689	23.4128	26.7196	29.326	23.6791	38.7585	34.355	25.3633	60.3307	20.986	31.2109	24.2547	29.6238	21.4928	38.6625	27.3407	17.8916	39.3838	39.8967	23.7309	18.9251	22.3999	24.8627	31.5644	27.9802	28.1594	35.564	23.2927	24.7603	46.5038	26.8611	14.2974	38.5529	21.0407	29.9733	26.6065	27.3324	38.573	31.0839	19.5795	22.4962	36.3597	45.977
42949	[42949] hsa-miR-155*	92.9844	31.6189	30.3023	47.6377	30.668	28.2335	25.7246	37.72	27.2474	32.162	19.7839	21.0224	16.7944	20.2588	31.8215	26.6863	24.3566	32.6606	24.6772	20.8959	22.6528	29.0165	22.5428	39.5461	22.1867	36.8421	46.1384	28.0663	30.2088	54.8866	29.57	27.3407	35.6885	22.5273	16.2349	27.4916	23.1713	24.0874	26.4699	18.8565	33.4554	22.287	20.6615	22.6363	38.5424	30.5614	27.1489	26.7814
28703	[28703] hsa-miR-758	34.5881	28.4827	30.797	33.052	31.7933	29.9932	26.5034	24.429	22.1046	31.1329	58.0929	51.4592	26.6903	22.1883	25.7964	27.1871	26.5221	26.5419	27.1598	32.5988	25.3858	29.1784	24.2243	25.1226	28.9538	25.9601	30.2801	24.6756	22.1046	31.736	24.3566	19.7795	80.7243	32.3023	24.9592	26.257	27.5765	18.0171	27.4971	24.9008	26.7196	27.994	18.8398	30.3023	34.6299	23.2391	27.8577	28.9238
42629	[42629] hsa-miR-376c	31.1329	36.7874	16.3063	16.9437	15.8613	23.5214	25.0126	14.4904	16.6355	147.723	94.255	59.9136	103.114	20.4618	12.9413	54.7513	70.3023	113.124	27.1871	21.7646	112.29	13.6214	20.017	31.8173	56.0278	16.9908	21.3868	39.2059	19.3672	135.53	49.6436	39.854	143.477	44.7401	12.1184	34.5933	35.5808	20.8336	15.4751	18.8511	17.6324	49.3768	29.8975	19.4082	19.0608	22.2373	42.4051	44.2862
42503	[42503] hsa-miR-362-5p	24.3528	27.2252	23.0327	21.1566	54.467	22.1351	34.2861	36.5562	28.3121	37.7307	27.1187	30.3299	19.352	43.8222	17.0812	22.2464	19.9879	26.6085	18.0608	20.3978	67.5386	25.1617	28.622	19.3013	23.5556	28.6127	31.9826	26.8516	49.8284	30.5214	29.57	30.9897	40.6503	21.598	35.1142	27.928	26.7448	19.8758	31.1777	22.0342	29.5913	25.2427	22.7588	36.1632	17.8839	47.6104	24.8937	22.3667
11114	[11114] hsa-miR-449a	28.1594	33.1797	27.9141	26.9169	28.4257	30.1105	23.634	31.3745	40.113	41.5174	28.3965	35.1142	32.6264	38.133	20.254	26.1766	30.2207	30.051	20.4618	17.1613	25.9008	19.9966	24.5725	54.168	23.4905	29.02	19.1831	33.2399	18.9655	22.8708	21.4639	25.0318	25.6315	30.1479	47.4187	31.8712	24.3528	27.0353	20.831	37.2799	24.2392	21.2711	30.0288	22.8402	30.8698	23.807	25.5764	28.7514
42508	[42508] hsa-miR-106a*	19.2105	37.4115	28.8375	31.3526	22.9783	18.0608	24.2846	21.2634	22.2871	26.1522	19.9583	24.0677	24.8172	29.8398	28.1594	36.5466	23.7853	21.733	22.3948	20.1177	23.4146	24.2072	18.7152	27.1974	26.8867	41.0977	26.2132	15.58	36.5466	29.2608	30.051	51.5729	23.1201	22.9097	21.9635	44.9593	36.9919	39.0168	50.0792	38.2716	33.2854	30.9822	33.8818	31.1874	29.6256	39.5096	26.139	29.3861
11022	[11022] hsa-miR-221	24.1097	17.1019	23.2391	17.9881	36.2473	20.2125	21.6244	23.896	27.2737	25.7486	35.6758	25.548	29.6048	37.1788	19.2063	22.5346	25.2757	21.2174	28.9696	27.5328	28.0663	23.6216	38.2409	24.9439	30.0691	27.0457	24.0933	28.9824	35.416	21.4887	32.2603	24.1115	25.0225	20.8532	47.5545	21.4887	26.0258	29.1608	23.6271	21.4684	22.1546	27.0436	28.1594	60.1853	26.2205	37.9327	29.8642	27.4307
11018	[11018] hsa-miR-218	27.761	19.3023	24.1097	21.4546	47.5196	83.9267	19.9879	74.7581	60.161	165.277	36.0965	25.6725	20.9805	24.7859	22.4088	22.9243	20.9636	162.305	31.3117	12.4446	105.821	78.7191	22.7534	19.5828	26.4547	23.4331	30.9253	28.754	29.6896	266.889	31.9826	26.7584	28.9495	20.2596	27.7217	19.4262	27.57	31.786	24.8523	24.4644	63.39	23.4609	28.6146	30.6248	42.3841	27.1489	58.7354	20.493
42918	[42918] hsa-miR-19b-2*	24.8934	27.0908	26.6791	38.2967	24.1058	28.1431	30.5817	24.9807	31.5738	21.7008	28.5164	28.8989	24.2263	22.4088	41.5444	27.7806	26.9735	52.6812	30.9514	42.2108	25.2444	25.6308	31.4115	33.5349	22.7996	23.1715	22.6369	28.622	30.6248	25.4618	28.1322	39.386	21.881	25.6896	24.2408	22.7532	23.1487	171.312	27.0353	24.5445	28.0663	19.0702	65.2102	22.6951	15.4904	24.1445	26.9173	24.1115
10937	[10937] hsa-miR-132	27.6511	22.7567	20.3719	24.3092	24.8937	22.3958	23.934	23.3953	29.7284	31.0473	27.097	22.3125	27.519	25.4418	23.934	29.7469	20.7424	34.2291	26.4699	16.2355	19.1426	29.7763	37.8774	28.2922	19.6513	35.9753	34.8205	27.8032	31.7934	26.9827	40.0715	37.8244	17.6397	18.4765	24.2497	23.8885	39.2222	33.9643	27.4979	23.7236	21.6219	28.9674	33.2854	19.1953	26.8029	38.9806	21.7921	17.8539
42921	[42921] hsa-miR-502-3p	45.9588	34.0745	18.0371	19.7762	70.619	27.1815	50.8257	34.5649	41.7363	43.5429	31.6189	39.1577	21.8056	50.9406	23.7519	18.9132	21.0685	26.0224	31.9079	22.7588	99.0624	30.6055	37.037	24.6756	25.0656	23.6151	30.1862	21.4913	51.4979	32.1326	26.5034	17.4803	53.9409	24.9898	19.3404	28.1594	26.5034	19.8758	53.0883	22.2	34.7007	22.9891	24.686	33.6833	22.0318	61.7917	20.2522	20.2382
11052	[11052] hsa-miR-31	19.0399	23.2133	20.2951	26.2373	17.7995	25.7671	27.3222	22.5023	17.4622	20.8687	32.8346	26.5273	26.1354	27.6497	29.2432	23.6076	23.9287	35.9753	20.8525	148.697	22.3948	24.5283	48.6636	32.7199	40.7206	13.6339	25.7843	23.5004	63.2332	26.3738	33.886	25.4218	51.036	24.1838	24.9592	27.6969	25.3012	60.0896	17.8985	26.4153	31.9139	32.415	27.4191	24.5222	31.7919	23.2391	21.5512	34.0786
42498	[42498] hsa-miR-375	26.3301	20.6943	25.063	30.9897	25.2427	31.3926	23.711	36.1066	33.3415	31.7605	35.5975	39.232	25.4953	22.7596	24.5846	21.3922	20.7709	25.2421	25.6492	27.0189	19.3068	29.2865	24.0403	27.7826	26.1136	24.6772	30.9253	28.8046	31.2211	29.2799	24.3566	26.7584	41.5731	23.5217	31.2345	25.0656	27.5853	22.8899	22.9655	24.6523	27.761	26.7041	21.0932	22.2745	38.1449	24.2408	25.5716	30.3163
42896	[42896] hsa-miR-450b-5p	26.6791	25.1042	23.7674	30.6088	37.3639	24.3584	24.0641	27.3407	38.1016	30.3816	26.6791	30.5298	22.6363	23.7853	20.6994	27.2799	20.0817	25.7231	33.135	22.7588	27.6969	27.0869	23.1102	21.995	26.6992	20.9336	24.3279	27.4979	26.257	29.6605	27.6969	27.4979	23.5071	24.6365	20.0155	40.0318	26.0258	37.7032	25.7964	25.2427	21.6328	29.7544	27.9128	26.1136	23.8229	29.1782	24.6652	32.6606
42786	[42786] hsa-miR-188-3p	27.8032	35.6305	28.9813	34.3445	28.8851	33.1088	28.622	41.3373	34.795	29.8865	30.9218	23.4995	32.8352	16.0318	33.0286	21.7283	31.5216	18.6371	31.3037	32.9345	17.9355	32.5501	19.1945	19.8513	29.4835	24.6772	22.7492	29.1483	28.838	22.4962	20.9464	22.3667	24.1937	24.1514	26.0224	27.0353	21.6819	25.5533	34.6708	26.9971	26.8326	26.8506	25.6264	17.9111	21.6219	28.3253	24.8946	23.6097
42828	[42828] hsa-miR-769-3p	21.6244	28.9238	25.0458	26.0198	21.2452	26.7981	35.3217	30.9897	21.5981	30.3394	29.3763	34.0734	23.6541	49.9885	20.6362	20.106	26.0836	25.555	23.9981	33.0161	21.1507	30.0691	26.427	46.277	22.8821	24.8895	22.6369	23.0246	23.1467	23.5214	24.3566	23.9122	36.5466	27.3246	32.9557	26.3301	24.2346	31.0463	24.6501	31.2015	23.7875	29.4624	23.6737	21.3535	30.228	21.5667	24.8937	40.7699
42527	[42527] hsa-miR-935	23.526	21.6142	17.6276	20.0102	23.6495	17.3657	18.8253	26.158	23.0003	25.2427	19.8959	21.8874	39.1621	27.9366	27.8032	31.6378	35.8082	35.8024	23.4331	25.1558	22.6528	29.0165	25.9042	26.7847	29.7626	27.9128	27.4165	22.764	26.5687	29.3187	24.9592	27.3241	21.2792	22.7895	31.3952	22.8519	27.5853	27.0353	31.1599	23.8902	26.9827	24.8627	31.7867	24.0727	18.0617	24.7603	27.1972	23.8077
42597	[42597] hsa-miR-520g	24.3692	24.0213	22.4962	30.0693	29.7457	26.2125	26.4117	27.3407	39.8522	24.7603	24.3832	24.7674	26.3668	25.6879	22.9446	26.6773	41.5731	25.6515	30.9835	24.4618	23.3211	21.6435	25.6879	28.7041	23.8387	26.4163	20.8412	29.2581	23.1081	22.7477	21.8693	22.6363	29.6605	26.8616	40.2538	23.7143	21.6819	22.6363	30.3281	24.8937	23.7674	36.4712	24.6772	29.5158	24.4808	27.936	23.982	25.0318
10942	[10942] hsa-miR-135b	30.4923	20.1275	26.3668	20.7142	35.9417	24.3128	37.5579	26.5221	44.5294	23.2202	22.8942	24.1474	36.2837	26.257	26.259	27.7806	25.6758	28.2653	23.4331	26.805	24.6791	26.6974	26.6773	22.0342	26.4067	27.4924	27.1281	38.2155	33.1036	24.7859	24.0635	22.7567	34.452	22.9665	40.0413	19.4032	23.6319	26.4699	22.9605	24.5861	20.4959	23.8546	24.3279	24.7603	28.7846	18.1276	24.1097	25.4622
42768	[42768] hsa-let-7f-1*	27.4979	26.1635	29.9616	34.4434	28.1503	29.6886	23.934	27.761	24.2148	26.3738	22.6257	25.5955	29.5155	20.7026	32.2661	19.6611	28.233	26.4958	30.1966	32.0504	21.1507	27.8628	25.9042	24.7603	29.0165	27.9338	37.0194	18.0608	24.8937	25.2465	22.8391	23.2019	24.1937	25.2213	20.0947	72.5039	26.5034	22.6363	30.9897	28.2914	25.6264	28.3679	22.5143	20.2417	23.0425	32.284	21.4016	22.764
42810	[42810] hsa-miR-149	31.8784	29.8309	19.3022	21.3836	21.8093	28.3462	23.7128	23.6319	28.1557	27.5536	26.6791	24.1474	49.9409	23.3247	26.8597	30.7674	31.6011	23.8313	30.4333	30.1373	20.5411	32.4524	25.3944	19.7297	28.1557	30.2254	29.827	25.6896	22.06	25.1349	28.9851	30.5885	25.0225	27.8069	29.2497	23.6291	38.62	26.6844	28.5068	20.6385	23.2256	22.7588	22.7588	24.6772	29.1483	27.4579	24.1097	23.3314
42673	[42673] hsa-miR-337-3p	34.4829	27.9211	33.3966	38.2996	40.6854	25.9662	26.2626	26.259	21.5981	25.4944	29.1782	25.9644	24.9008	22.0774	26.5221	23.2179	27.9633	27.5853	26.4977	30.2546	26.9844	23.6076	21.0268	23.0246	29.8774	30.4799	22.6369	17.7963	20.1341	26.0778	23.0003	19.0971	28.1322	27.0287	23.1713	25.3334	26.5034	19.3108	23.0003	24.5445	26.3738	22.7588	19.7539	22.1046	24.0082	28.1594	20.493	24.9643
42676	[42676] hsa-miR-495	23.4143	27.0699	18.836	23.9145	23.177	19.8323	19.6314	18.8003	14.4806	28.4339	34.3288	23.8729	52.3391	26.4276	22.8694	38.3967	35.1365	37.928	24.1503	25.3633	40.7635	20.3444	24.7154	30.7353	38.7433	18.259	22.3999	20.7099	25.9008	62.1412	28.8851	51.9105	31.3037	31.1528	11.4871	30.4504	29.1483	48.8935	24.9008	24.9133	28.8046	38.1449	45.3825	26.8858	14.1237	24.0213	22.0342	20.8393
11181	[11181] hsa-miR-95	25.7231	42.9103	27.8032	25.2744	25.2465	27.8202	29.8398	27.9393	33.2854	24.6501	21.8472	28.1593	27.3407	26.6773	24.3566	21.3922	27.2202	21.6219	30.4799	24.9551	19.3068	20.9411	19.2743	22.06	26.1136	19.5334	34.2649	24.8172	20.1341	19.328	21.161	20.7099	24.9137	29.1958	32.9117	22.764	37.2595	27.1955	20.8175	37.0629	27.1888	25.0225	25.0452	22.6257	27.3222	22.1062	31.2617	24.0025
42692	[42692] hsa-miR-127-5p	15.9178	30.597	15.8741	22.1065	13.0523	17.041	16.9061	14.254	15.0324	47.657	48.2365	27.4987	60.203	16.5764	18.9832	41.091	21.9888	50.5896	18.0608	24.9008	49.5166	23.0425	24.6791	36.7836	46.4311	16.6349	16.7269	26.6791	21.2711	54.8866	31.9826	26.6791	29.57	38.1635	16.5357	26.6832	26.5034	25.2428	20.1809	26.3301	22.7588	29.7544	29.8865	25.7265	19.328	23.7875	26.3535	29.9791
10955	[10955] hsa-miR-148a	24.9132	22.1051	21.2242	25.0281	37.7712	21.7446	18.7934	28.4226	28.482	32.3241	24.3836	20.1755	20.6304	17.797	18.5508	34.2984	29.6571	34.2647	21.7059	91.6159	28.1503	40.9118	21.5061	18.5744	32.0205	56.5205	25.2428	19.7795	20.7322	22.2871	36.7048	25.2427	23.2935	34.8763	37.2595	28.4649	17.764	19.3108	16.4309	18.4777	18.7192	30.3281	26.4699	32.2417	22.0511	45.8053	36.5238	25.2427
42695	[42695] hsa-miR-596	21.8456	33.2348	34.1214	24.6645	25.2465	21.2242	20.3426	26.9827	23.3932	25.9008	21.1566	25.1397	28.983	32.3029	18.374	23.6076	32.4618	26.805	18.9246	19.891	24.4644	19.5965	25.9262	36.4273	28.5068	22.5166	23.3148	20.8335	25.2427	25.2338	26.259	29.7626	18.704	29.8398	41.2792	24.0672	24.1054	48.6562	26.5952	24.1314	20.8976	28.8477	36.9025	20.8437	17.7274	24.2112	26.7862	22.3277
32884	[32884] hsa-miR-342-3p	30.419	28.723	31.0509	26.3111	18.3788	27.649	22.9786	11.2243	18.4562	19.2107	20.4407	21.4021	29.7457	23.896	25.7732	33.2854	24.8689	25.7231	27.9338	20.2417	28.8292	20.9411	24.6791	24.4645	29.8774	28.6127	24.6772	18.9861	27.5871	27.9802	33.5875	29.4835	15.2146	27.6488	16.8113	28.5502	18.5756	27.0353	25.1349	21.5131	25.1987	26.8506	24.6772	32.5011	17.4435	30.5654	23.0567	20.9204
17634	[17634] hsa-miR-567	20.7206	23.3303	22.4962	27.2611	22.6293	22.302	30.6842	21.2436	19.8622	24.3038	22.8085	45.4384	20.3218	28.2918	21.3763	25.0688	19.0218	26.2806	22.9605	61.2259	25.2465	18.4432	26.1766	45.8038	30.051	20.9336	21.1111	27.8325	23.4184	21.9124	25.4198	22.7567	15.1345	32.6602	31.1008	32.2441	21.6819	24.9427	25.1349	34.1742	35.2082	43.851	23.6737	27.0353	24.8501	25.2465	27.721	50.3071
42690	[42690] hsa-miR-615-5p	19.5573	21.4021	20.8395	20.9748	24.3703	23.858	21.1416	21.9086	23.728	25.0281	31.9969	27.1637	25.4194	41.3627	20.9216	31.5043	30.566	29.5001	33.2614	29.7556	25.8844	32.0508	26.1766	26.8036	26.1136	25.9601	24.522	36.8709	21.9711	26.0248	24.5846	20.7099	30.8599	23.1547	31.2113	20.9241	20.5226	21.7639	24.2392	20.2951	23.4609	24.8934	22.1046	27.1955	29.6605	23.2391	44.7646	28.1735
42544	[42544] hsa-miR-582-5p	29.0853	23.6392	22.2139	25.0629	30.8055	30.5692	24.3775	30.9039	29.8909	26.5202	25.0485	29.0901	26.5614	24.3566	21.3606	28.9589	26.8894	19.0314	21.4928	21.5925	17.5633	33.5343	22.5428	17.6034	22.8601	30.3115	26.863	23.592	23.4184	25.2425	24.2532	24.3703	37.9207	33.2774	28.8741	20.7126	24.1084	25.1546	21.7617	22.5702	21.8212	18.9647	26.7038	23.956	24.725	23.022	27.1873	23.1823
10925	[10925] hsa-miR-10b	28.7541	21.7921	26.0501	23.4618	64.8352	20.7628	31.2872	20.6697	21.5981	24.8172	22.8935	28.5783	111.393	58.6683	22.4962	26.0794	24.5714	20.0437	30.4333	27.761	68.6983	26.3087	31.5006	23.0246	24.5694	23.6315	29.0165	22.538	58.8076	20.2544	23.5214	20.8888	22.1539	23.4057	20.8194	25.3968	34.793	19.0238	24.6501	23.4609	24.1151	29.1608	21.2144	75.7835	36.2515	48.0448	24.8086	24.6756
28480	[28480] hsa-miR-504	20.7955	29.9325	22.1539	23.982	21.5224	29.6719	30.8437	26.8898	14.3269	17.0339	25.7835	28.7053	23.2611	41.0234	21.885	20.4476	22.4088	23.3503	20.4076	19.5573	20.6781	19.0971	21.9706	38.5611	22.091	22.385	22.3999	23.3793	28.9245	27.761	24.5445	26.5273	21.192	30.3285	15.2694	29.4835	22.0658	19.6693	25.7482	31.0813	55.76	37.6377	31.9826	25.2427	16.8539	28.8292	27.6486	30.4398
42968	[42968] hsa-miR-202	23.9198	25.4944	26.7196	23.6477	15.4693	23.6291	30.8843	29.1542	24.2801	25.8877	24.5445	27.9355	33.3653	46.8037	20.0309	24.4618	17.8231	25.7543	16.2254	24.2392	23.4354	21.5061	25.6877	42.66	20.0301	18.8511	17.0205	27.8032	28.1503	28.8851	21.161	28.5511	18.704	20.2166	18.5462	23.1552	18.3532	40.4824	33.5021	21.4684	25.749	22.6363	29.8865	29.4835	31.5934	16.0258	29.4736	33.367
17474	[17474] hsa-miR-421	37.0211	18.4877	22.1062	22.1062	33.9272	26.3731	24.5846	21.4813	23.4295	29.3605	33.8966	29.5755	22.9891	25.2867	19.8905	25.5696	23.3247	35.461	21.9051	18.968	45.003	27.33	22.0783	22.749	23.896	27.4165	26.6452	24.2498	36.4862	30.0391	31.4983	26.8326	15.3969	23.6815	24.3566	32.7747	22.4065	23.5009	24.2392	23.6291	26.3869	25.5955	20.4994	29.4835	22.123	26.8323	20.8449	26.6237
42542	[42542] hsa-miR-589	32.0285	28.6066	26.6791	26.1331	27.4979	22.764	27.1725	26.5357	20.4377	21.0634	19.6532	20.6145	22.4513	26.257	20.9383	23.6098	21.6244	27.6619	32.0396	20.6781	22.1803	21.8375	55.7734	25.793	26.0258	25.6772	34.2252	17.4092	20.7993	23.0818	23.5214	22.7567	26.2352	29.0262	17.8275	24.8708	24.2346	22.0712	33.7509	23.6477	24.2516	26.3647	20.4994	35.2316	20.9418	30.5654	21.885	16.8868
17608	[17608] hsa-miR-425	38.3934	22.2991	15.8264	25.6524	29.1608	20.5189	24.1058	19.6456	18.4562	17.2085	19.1283	19.4535	25.4953	28.8851	27.8032	18.9832	35.2778	25.2421	26.6773	18.3788	25.2465	20.603	34.8318	24.6629	22.8821	21.7028	24.0933	19.1426	23.4609	25.8844	26.8597	29.4644	19.8856	23.608	19.3068	44.897	33.1282	23.8048	38.3091	27.6942	30.825	49.4569	25.9601	48.6577	22.7521	43.1785	19.821	19.9542
42711	[42711] hsa-miR-887	35.2497	19.8678	19.3594	27.8289	20.3392	22.5289	23.4551	23.0515	28.1935	25.2547	23.0013	16.4313	24.0727	21.8375	24.9573	23.6076	24.085	21.8349	35.0712	18.4112	30.9635	28.6372	27.1489	22.5166	23.8387	34.6421	39.9641	25.5955	22.6363	27.2811	26.7529	24.6772	21.9814	20.0295	18.8253	31.9826	26.5034	25.3794	26.8237	23.6291	27.3407	26.3738	20.4994	23.1081	22.123	37.3131	25.1358	25.1847
42669	[42669] hsa-miR-505	21.0407	21.3137	19.5342	23.2391	24.9132	23.6223	23.9492	23.6264	20.0651	21.9124	20.7998	22.8356	22.2029	45.2198	21.8212	87.2486	19.8323	54.6956	26.78	26.0175	41.5267	23.6076	42.5464	33.894	23.7309	25.6512	42.4147	22.538	92.1266	65.9882	81.0533	73.9199	17.5106	18.2756	17.9812	28.6977	22.2006	61.4376	24.6501	29.2524	21.6328	26.257	63.2754	44.6478	19.328	30.9848	22.0342	21.4989
42599	[42599] hsa-miR-153	23.6792	26.5437	23.6246	28.9398	22.7477	22.7567	31.4184	15.544	16.5357	15.6686	24.9914	14.6634	34.5989	23.896	28.8851	24.2146	16.9783	25.7231	21.4928	11.2662	21.3875	41.0864	28.1594	16.9794	21.3606	28.2913	29.7569	16.98	25.5955	15.8264	27.9532	19.7795	23.5917	19.8427	21.2388	26.3301	24.2346	18.7372	35.1142	38.7543	20.4375	31.8712	14.1467	22.886	23.413	36.3082	24.4113	20.2125
32731	[32731] hsa-miR-190b	23.1537	35.5733	23.7674	27.0353	24.6791	30.7879	26.8858	27.9393	22.8197	21.6233	23.897	20.3651	24.1115	27.2604	19.4956	16.9794	20.5016	17.9111	16.4878	20.4282	22.385	11.5248	26.6773	31.2554	22.8821	23.6291	17.1678	23.592	25.0322	16.9721	25.0485	25.2427	29.1778	21.4844	48.4163	21.9195	21.1374	23.5884	22.2871	30.3023	21.6328	22.7588	25.2428	33.2422	21.1548	22.764	36.6667	31.3037
30755	[30755] hsa-miR-133b	25.817	23.5569	19.8323	25.2465	21.8472	22.5428	17.9365	27.0353	26.0258	20.4787	23.897	25.5955	24.065	33.7	23.5077	22.0701	19.9717	26.5034	176.39	101.241	22.0472	18.8253	24.7154	31.4735	15.2366	18.259	46.4226	24.6756	46.0743	22.7477	25.4198	24.1058	24.0921	16.9802	17.4501	22.1062	21.1283	22.6363	20.831	29.5498	24.0039	22.799	23.413	21.3648	35.0754	23.5464	26.6791	25.4525
42549	[42549] hsa-miR-19a*	22.57	18.7371	24.7603	17.6724	23.177	18.2728	24.4014	19.4966	22.5889	23.526	20.6076	18.6628	25.548	35.1142	18.3277	25.8187	33.1176	29.2019	19.9892	13.9194	21.6233	21.2724	20.9063	19.761	23.5556	30.6248	20.7089	21.7639	21.6328	27.7422	25.4198	27.8032	20.2306	19.6409	43.8261	20.2144	24.7155	22.287	25.2428	21.7028	25.953	25.2427	25.9601	19.3022	22.1462	30.7829	28.7314	28.4993
42682	[42682] hsa-miR-25	15.8562	17.744	16.2254	15.3969	24.6791	19.7231	27.1685	21.8633	18.5059	26.8068	27.2613	19.6314	24.2984	33.1325	16.2254	18.4325	25.7405	19.9263	20.9336	11.462	28.4343	24.3879	36.1255	16.0318	18.8126	23.4331	24.1628	25.5955	24.0038	19.6445	19.3003	25.4418	23.6246	21.28	23.0818	19.4262	31.7809	18.7372	28.1594	25.6758	19.328	20.9272	24.3279	20.7993	27.9533	25.6758	20.9204	20.9204
42628	[42628] hsa-miR-26a-1*	31.5174	26.4382	22.8863	29.5464	26.1522	29.5053	20.7269	22.3239	28.9674	16.7088	22.245	21.5153	27.3287	22.4038	24.3265	21.5585	26.5476	22.6138	27.445	29.89	20.8074	23.8229	22.1852	22.0683	23.7309	22.1852	32.4541	21.5597	18.2474	23.4023	20.0754	17.9623	24.5659	33.3224	22.4467	21.5679	28.4315	16.3645	25.7964	23.2611	26.1662	26.5996	14.6969	23.5004	24.6501	24.822	19.2733	20.1511
42538	[42538] hsa-miR-196a*	25.091	29.7559	21.1303	24.7988	34.1161	22.5289	38.0086	16.769	10.7711	15.4727	23.6567	23.4995	15.0895	24.4404	30.8698	23.8546	23.3314	15.8562	23.7147	18.1843	22.5198	17.179	31.8629	23.4146	19.3074	22.8674	26.6992	12.449	22.6257	24.592	24.0635	26.1872	14.8807	34.0741	17.9479	23.2564	22.9767	22.287	22.9605	22.9783	17.7274	22.3382	22.165	26.4699	21.1191	49.8457	27.19	28.9758
42512	[42512] hsa-miR-136*	24.4618	37.1423	17.8299	24.0717	23.177	15.168	17.4283	14.2759	19.9892	74.8592	44.4346	30.5871	63.2812	26.259	16.2254	46.4311	55.0362	57.2556	17.5016	22.0276	66.5675	16.1341	14.8192	22.1816	48.2759	17.3284	14.67	33.1151	19.7544	53.7486	32.5471	35.1142	52.7713	42.4213	29.8774	31.3037	23.2672	18.7372	16.8539	18.3065	16.8579	38.2163	23.6737	12.3605	16.9703	15.3969	33.8941	32.6603
18900	[18900] hsa-miR-200b	26.0248	31.6738	22.9891	25.3544	21.1501	25.4161	25.7246	24.7707	23.066	23.3293	23.5223	21.6625	19.1551	31.4522	28.8851	23.6076	21.903	26.805	24.5018	249.618	19.7794	18.704	35.6979	28.0015	20.986	17.2817	22.5281	22.3763	20.4959	18.6371	23.0003	27.3407	19.5323	30.8191	26.288	22.4962	20.2372	31.541	24.9008	23.2611	24.5445	20.0579	27.6497	23.6291	20.2544	22.538	19.2762	23.1102
42555	[42555] hsa-miR-208b	27.4979	27.8851	23.9045	31.3005	22.9841	26.4408	18.8253	22.1644	16.3017	16.5671	22.3895	16.6254	18.4937	19.3013	32.9871	23.9115	21.7299	21.1588	26.124	20.2466	24.3038	24.4618	24.3775	23.7668	20.6697	23.623	21.4692	22.766	20.9272	21.9124	22.8866	38.8079	18.0349	25.4218	15.0517	22.7574	26.9827	22.6379	26.846	23.4626	24.8575	17.3252	18.8643	28.6127	26.6804	31.7289	24.6791	24.2275
42997	[42997] hsa-miR-940	17.8958	27.9533	25.3067	28.7787	19.5517	26.6659	23.634	21.4067	22.8197	18.2523	23.7674	22.5995	18.8003	25.6414	23.2611	21.8056	14.5593	20.001	20.368	19.8288	23.6824	16.9834	24.7154	25.5802	24.3513	20.3489	24.1115	18.4937	27.7217	19.8612	22.9306	41.8284	15.6136	19.1838	14.3269	59.8234	23.4697	80.6737	22.3763	24.9008	21.6219	20.3888	66.5855	24.9008	41.8999	20.545	24.1912	18.8282
13178	[13178] hsa-miR-18a*	28.0312	20.6943	17.8324	27.61	21.7584	21.1416	17.9872	25.1546	29.6259	21.0517	20.1315	21.0224	23.0567	21.6233	23.8928	21.3922	22.3971	22.8072	20.9336	20.6405	21.4913	20.7893	19.8664	22.7606	20.6445	21.2519	22.5281	25.0281	20.7993	26.0248	21.2235	26.7584	25.4418	19.7297	34.7371	27.8032	18.5756	28.4993	23.8313	38.7455	25.9008	26.1485	24.3279	22.1291	23.9374	24.197	18.8565	39.0742
42756	[42756] hsa-miR-548d-5p	17.3065	16.4396	17.2286	18.9871	21.1383	22.06	15.6825	18.8003	20.4377	19.6344	28.2533	28.943	20.1341	22.7596	21.5888	25.6758	21.8456	27.6978	21.9051	24.6501	25.548	21.6435	20.3517	29.0129	19.0513	19.1825	29.0165	26.5268	35.337	37.8601	29.1483	23.7674	23.0166	15.9611	15.6937	26.8333	21.6819	18.5907	24.5694	19.8734	23.2787	25.9008	23.8893	40.5104	20.727	29.0172	23.403	24.6791
42753	[42753] hsa-miR-940	21.7139	21.6142	18.836	22.1062	27.2665	19.3909	21.6968	19.9451	22.1373	21.9711	32.9235	27.9145	21.9253	33.1477	18.9832	32.2239	20.9636	27.5433	15.0655	21.3914	22.6317	24.0721	22.6507	25.0109	23.5556	22.385	21.8284	29.1782	28.1594	27.6588	28.4226	22.1539	18.4659	21.0311	27.1821	23.2198	19.897	24.3279	24.1948	24.1503	22.7588	22.5995	20.9171	31.4112	20.9393	22.1062	29.1782	24.8937
27229	[27229] hsa-miR-511	21.6244	26.1776	26.9827	21.1624	19.5285	23.6521	25.0656	24.429	27.6231	26.3668	23.7901	23.0356	24.5444	22.7596	21.9635	21.3922	19.7942	22.1462	23.1966	22.7588	21.1507	27.5175	24.8937	22.6528	24.4264	28.6511	27.8453	26.0248	20.7993	20.5876	23.1467	21.161	24.4029	24.4567	22.5285	19.8799	23.1713	18.7372	22.1053	23.2987	20.6742	18.9122	18.6559	22.6257	21.4169	21.9337	25.8443	20.493
42506	[42506] hsa-miR-605	24.9132	22.0171	14.8192	20.2468	22.3948	16.5681	23.1416	22.3239	18.2541	16.2254	23.8601	20.0748	24.1115	22.7534	26.5221	22.2464	21.4589	22.1462	27.7806	27.2813	24.1875	20.9411	27.9284	23.0246	25.012	23.2443	31.9122	22.3667	20.981	19.7932	25.6607	24.3703	25.6283	17.2201	19.9899	22.122	30.0691	20.8784	33.7	24.1058	29.7556	24.1151	24.391	22.8402	17.1274	28.5398	22.302	16.8868
11005	[11005] hsa-miR-204	26.3738	27.2814	26.9844	24.1115	25.2988	25.0098	18.8253	28.1594	22.8197	24.3038	22.2	22.7485	21.4684	19.0647	17.8	28.7241	21.9888	20.2544	22.9888	22.431	21.1507	22.1883	24.2146	18.7591	21.1728	25.0347	28.1557	22.9891	23.8902	29.3967	26.5034	21.2235	28.1111	24.4224	22.7247	16.9645	23.2709	19.6693	26.4699	20.2588	19.8307	21.8212	17.9104	25.8083	20.6365	19.6502	18.8253	18.2831
33596	[33596] hsa-miR-126*	35.9085	23.7727	21.2242	18.5059	21.6233	22.7198	29.7642	24.0672	20.02	21.6233	17.6384	20.8009	16.6346	17.9414	25.0318	22.0701	24.9936	20.001	42.8223	23.1189	18.0489	23.6216	21.4032	26.142	22.8821	25.0879	31.9826	26.257	21.7921	16.7899	29.8865	24.7603	22.3603	21.812	25.6172	23.7381	38.7455	21.161	18.968	20.5902	19.5482	24.8934	24.3279	21.6328	26.0224	30.3816	29.8831	25.548
42800	[42800] hsa-miR-582-5p	24.1097	33.6649	30.5305	44.4353	28.9824	30.8345	33.0772	30.1719	27.2474	25.5955	24.3921	26.257	23.5012	16.4396	34.5993	16.714	26.2352	18.1351	27.1871	20.4282	19.3068	21.5061	18.1398	17.0312	18.8253	21.3432	27.4221	18.8395	18.453	18.6371	20.1345	27.8508	26.0153	34.2912	16.8662	22.4098	22.4438	34.1563	18.2684	27.3037	24.8915	18.7914	23.413	17.3065	21.6219	25.0656	16.4396	18.7934
42553	[42553] hsa-miR-216a	17.7072	23.0957	14.6059	20.2382	15.8731	17.9017	43.6838	19.3022	20.7024	18.6371	60.4748	40.57	28.4226	30.5654	18.836	28.8839	16.6632	28.5568	17.5633	23.0633	27.1536	18.3621	20.4913	20.6776	21.0271	24.6772	19.8828	48.4444	23.4609	23.7607	26.684	33.9643	19.1945	22.6265	18.6976	20.6169	24.3566	25.8083	25.1349	19.0173	23.4609	17.9023	22.5143	28.8479	24.2448	19.0673	23.7901	18.933
42889	[42889] hsa-miR-379*	23.9374	31.2298	24.085	22.5166	16.6244	21.3836	21.4684	19.3022	21.6593	23.2202	24.2488	23.0026	27.0353	19.7795	27.8482	28.2904	25.1033	22.6816	21.7041	22.1046	22.8674	32.0508	23.897	24.1115	24.5694	29.3902	29.8774	19.7795	19.0902	25.2425	22.6257	19.3003	21.3234	26.6033	16.6834	24.5457	26.9844	19.8758	20.2417	19.5259	16.4302	21.6328	20.4994	21.6328	24.5879	22.3667	21.8472	24.0213
42764	[42764] hsa-miR-412	25.091	32.6935	28.9162	34.4276	30.3952	26.9141	31.4626	29.0892	27.2474	23.9985	27.9402	26.5207	19.9931	17.8051	26.2016	17.7546	24.8055	19.5285	31.5832	23.526	24.1875	31.4975	18.0071	19.8897	16.3886	27.9128	20.7089	17.1492	20.7993	18.4072	21.161	16.1424	23.1537	27.2713	26.162	23.1824	21.1374	20.0309	18.2684	20.725	21.6219	20.5779	20.4994	17.9085	22.57	25.8844	20.4375	25.2427
17918	[17918] hsa-miR-222*	19.7942	21.2242	23.9204	20.9204	21.1303	31.4031	33.2732	34.2772	32.6514	36.353	27.4298	30.5138	19.3677	20.9411	22.7249	20.0309	23.1234	20.001	25.2536	20.831	21.1507	32.2977	22.7574	22.839	22.034	31.6374	26.3181	23.9779	21.7565	20.8381	22.5285	17.2799	19.7795	21.885	32.1199	19.573	23.2709	17.5075	20.831	23.1467	21.1191	21.9599	16.7322	20.3719	31.1609	22.8694	24.725	35.4474
42758	[42758] hsa-miR-640	19.4125	24.3655	19.7226	29.0762	24.8233	22.4962	21.2858	22.5308	16.3017	18.0171	25.084	31.7231	22.1065	23.9779	20.4648	21.731	19.1059	20.6365	21.1507	32.8961	19.2104	18.1848	24.6791	30.9401	16.9742	19.6172	16.1565	21.7639	22.9891	23.7607	22.5285	22.6363	17.7536	28.2536	18.284	26.0248	20.2372	26.6844	23.323	20.8437	21.6328	21.161	37.8645	24.1948	23.9374	21.5084	29.626	26.4891
42608	[42608] hsa-miR-942	25.2338	23.0567	26.5148	18.7288	22.6308	21.2242	20.3354	26.259	28.1557	26.8858	22.1046	22.8874	22.4558	19.0314	20.986	22.0701	23.9876	18.1351	21.1507	26.2164	21.1507	24.8895	20.4418	22.8674	23.4902	23.1083	24.3279	28.4993	19.5342	21.4887	20.9428	19.0971	31.8712	23.0205	35.8335	18.4386	20.2372	20.0309	27.4979	24.1938	22.287	19.9237	20.0908	21.2452	24.0341	20.7568	23.2947	22.0342
42483	[42483] hsa-miR-522	21.4203	21.4192	20.7208	27.4813	24.1115	22.1674	23.2811	26.4895	18.1511	20.8687	21.7403	25.4619	18.3804	21.5061	18.8253	20.7089	22.4494	21.6233	24.7198	28.8046	24.3901	19.3862	19.5151	27.5203	21.1728	17.2041	18.3788	24.8915	20.6193	22.2871	23.762	20.7099	21.9298	24.2523	33.0033	25.1822	19.3404	24.8934	18.6733	30.0248	24.6607	20.4649	25.3633	18.7626	24.2263	20.0073	25.5716	31.2791
42814	[42814] hsa-miR-941	18.4562	19.6835	20.9748	17.0651	16.3886	23.0282	21.2538	21.8633	28.1557	23.982	29.6395	28.5542	18.8253	19.7795	19.8856	22.7534	19.9879	21.1507	22.1677	24.0896	21.2367	30.1356	20.3517	20.5455	21.8683	22.5166	20.7089	30.1123	30.8261	22.2871	24.9592	26.9844	25.9001	23.2836	24.8925	20.2125	19.5573	27.0353	22.4001	22.1046	21.2943	16.2288	30.4073	26.1136	28.3236	20.4337	22.7524	24.6801
17944	[17944] hsa-miR-337-5p	22.3763	39.1158	15.5664	12.3605	11.7954	13.8528	14.2862	18.0371	12.5296	130.299	127.471	42.5579	63.5863	17.8668	9.73323	109.123	81.9579	181.685	23.5508	14.196	195.427	15.9425	12.1765	27.5668	90.5355	12.3605	18.236	39.4584	8.9723	182.396	95.4863	28.7892	111.652	76.3331	13.5187	28.622	29.1483	4.55476	9.18271	7.73514	13.3372	31.5832	24.615	10.5292	13.8853	10.489	30.266	45.9068
42718	[42718] hsa-miR-130a*	26.5419	19.0902	22.1539	20.9989	21.1507	24.3518	20.148	21.0131	27.0739	26.1475	26.4058	24.2249	21.3702	21.6233	19.4974	22.9243	22.3488	22.0456	21.6233	22.0096	20.4618	24.3879	20.9063	22.466	26.8867	24.1948	25.0452	27.1393	20.7126	22.8708	22.8138	21.161	20.8055	21.7921	31.2113	19.7942	21.6819	23.9231	20.8412	10.977	23.5751	24.429	23.0799	24.5445	27.5853	19.9717	22.302	22.2
42928	[42928] hsa-miR-33b*	16.2288	25.0126	18.2289	23.7498	25.7827	19.2948	25.4428	24.7155	17.5672	19.5334	21.9898	22.1483	22.287	22.0587	27.1631	22.2464	20.5016	22.9266	25.9042	19.8227	27.8325	28.8948	19.7667	21.4021	18.4629	26.8029	25.9601	11.857	25.6264	19.0608	24.4404	22.2715	18.7152	20.1858	17.4028	23.4146	22.7899	22.287	24.5694	23.9779	22.287	19.6314	23.5887	22.9531	19.5334	27.1977	20.8449	25.4537
17852	[17852] hsa-miR-99a*	26.9844	33.1221	21.161	26.1256	23.8243	25.9662	19.4535	30.4344	29.3902	29.4835	21.0349	25.0027	22.1003	14.1044	21.2868	17.3169	25.2465	17.595	25.5118	22.0276	19.3068	26.2634	21.4913	23.4633	21.1728	21.2724	21.722	22.4217	26.799	20.1678	27.721	26.3738	20.0065	19.4032	33.4138	18.9214	23.8565	23.0653	21.1374	26.9827	20.4649	24.0672	19.6674	16.3063	27.5853	21.3128	24.8937	21.0998
27539	[27539] hsa-miR-187	23.675	19.3979	16.4719	19.1622	30.3952	22.06	20.9636	26.8921	35.4843	17.0677	21.3648	20.0817	23.7865	24.6601	22.9048	23.2611	22.7534	27.3581	32.7933	23.413	25.4218	26.3154	22.6541	21.5667	17.9055	21.4521	27.763	29.357	20.6339	25.9714	21.7918	27.4979	19.7795	20.1849	27.1567	18.9214	21.1283	101.822	20.5346	21.1817	19.0368	18.284	23.1438	33.457	20.6365	17.8231	21.7921	21.1566
17652	[17652] hsa-miR-558	20.8959	17.9165	16.3063	23.4026	18.2326	16.0314	22.764	24.2136	22.2871	24.0253	18.9471	29.8034	19.0361	19.3013	22.4238	21.6435	18.2792	26.0175	21.6509	17.1274	22.2841	19.0971	20.0194	20.3463	18.601	22.8759	19.2049	18.704	28.2915	19.328	22.9958	22.3667	22.3552	21.9716	27.8451	21.6244	20.1598	22.4822	23.0003	19.5695	18.4899	24.8934	35.7704	22.1046	17.7263	20.3728	28.8851	22.1486
31436	[31436] hsa-miR-873	23.9374	20.2371	21.8472	23.9907	23.0246	23.7079	19.9409	22.5023	18.8288	26.9928	25.4411	28.4117	22.2505	19.7795	18.8253	16.714	19.3322	20.001	20.7963	22.3763	19.3068	18.3804	22.0783	24.679	23.5556	21.6233	24.3279	20.7126	17.721	27.7394	17.6658	17.9596	26.8858	20.0018	24.2346	20.7628	22.0633	16.4243	23.5214	19.1825	20.6742	22.7588	16.2342	20.2417	23.4308	22.5166	20.6385	22.6274
17817	[17817] hsa-miR-875-3p	17.6791	19.7931	19.3022	145.778	18.1445	17.7815	26.0889	19.9451	19.9892	17.964	22.8935	20.7924	19.1551	25.7964	29.6234	19.1831	18.8565	26.124	18.0608	30.8045	22.0587	19.0314	21.7059	30.7004	20.4774	16.9908	25.0452	18.637	24.4648	23.5214	22.0774	26.6791	24.2497	20.6037	18.6769	24.0213	20.9171	22.8899	31.4345	22.0342	25.555	20.0817	23.0859	21.8472	24.6501	22.8694	18.9139	32.6224
42952	[42952] hsa-miR-646	18.2684	21.3648	25.0656	21.7548	16.9437	21.6565	23.711	18.4386	20.7024	20.2544	22.6257	23.4776	22.813	34.5318	22.4238	25.0688	18.773	26.931	20.4618	28.1606	17.5633	21.9058	23.9779	25.5131	18.1344	20.368	19.8828	24.7035	21.4887	28.9674	20.7099	26.1136	18.931	24.3267	22.4467	20.9204	15.8601	47.9607	19.5285	18.4416	20.0204	18.5305	43.853	21.6328	21.8544	20.3387	18.7934	28.0548
10944	[10944] hsa-miR-137	24.9132	18.1868	21.724	20.8002	25.0281	20.4337	21.6244	25.0236	29.6259	20.107	20.02	18.9122	22.6274	22.7596	20.3354	20.7089	22.5844	26.124	20.4618	22.0456	22.6528	19.6688	23.897	18.9505	25.4402	19.1825	26.6992	23.3163	22.6363	22.4962	21.6328	25.2428	22.2704	17.1932	20.8194	21.6244	26.5221	32.5975	19.823	19.7667	24.8172	23.413	29.8865	19.7949	29.8865	20.9216	19.6468	20.7424
13127	[13127] hsa-miR-200a*	21.4852	21.8951	21.9195	17.3229	17.5016	21.2452	20.9204	20.8161	19.8622	27.7831	21.6326	22.1483	23.1081	22.0774	17.2799	22.0701	22.2995	21.9742	21.7158	22.57	23.4146	25.2421	21.5061	22.8674	24.5694	24.1503	20.1962	22.538	19.8004	19.7517	21.6328	21.5033	23.8043	26.257	23.1713	19.4082	25.2006	20.0309	29.7457	20.1174	25.1325	21.6766	20.0817	21.6328	21.1191	21.0306	21.2723	23.4146
42717	[42717] hsa-miR-92b*	16.8539	22.5103	22.1539	36.9241	31.1599	30.8757	25.7224	19.5342	15.9531	27.9476	37.5761	23.4776	23.7674	30.9897	21.8212	29.7544	47.1099	15.1134	21.0268	20.3348	26.2844	19.7794	27.8325	28.2922	64.5367	17.4504	19.2882	18.704	19.8959	16.6349	14.6865	15.9027	14.3672	22.7444	19.7104	17.2303	21.6819	23.7828	19.2626	19.8678	15.7269	37.3131	15.4756	21.161	20.2544	19.0354	21.1624	24.7199
11224	[11224] hsa-miR-30e*	19.4125	19.3979	17.6276	18.2819	17.7927	21.3521	23.592	21.5293	25.1301	26.7829	20.0102	20.0817	20.02	22.0774	20.9383	21.3868	23.7607	26.6872	21.9519	18.968	22.7477	27.57	21.6244	19.7297	20.3468	24.4626	21.8108	24.2498	22.4217	21.8212	22.1539	22.1539	28.9816	17.764	32.9117	18.7867	21.1374	19.3108	24.2392	18.8511	21.4067	19.4519	22.6623	24.2512	21.1191	18.2092	35.6125	24.1115
11089	[11089] hsa-miR-376a	31.8712	47.4028	13.9128	13.8211	10.4614	11.8439	15.8874	13.3326	13.9923	180.382	108.177	53.0405	122.531	15.9955	12.5539	84.8261	78.3929	151.257	15.8717	15.8592	184.67	16.398	13.3747	28.2834	72.1697	19.1238	18.5052	45.578	17.277	171.222	68.7387	60.4697	182.856	60.4496	12.4769	45.7479	32.8905	15.8549	13.1656	12.5539	12.1122	52.7393	34.815	13.4422	18.3548	12.3605	46.3059	54.2648
42635	[42635] hsa-miR-541	18.8588	27.7832	20.9636	17.0025	22.1811	15.2993	19.8598	16.9415	13.9715	17.6075	24.509	22.1483	31.7154	28.7544	21.3763	27.4842	52.7875	21.6219	18.0608	30.6248	17.2428	13.9707	19.7795	26.4996	22.5231	16.2254	19.8828	23.3175	20.6284	21.3606	21.2235	25.2444	15.8264	28.1589	32.0799	20.8972	24.7155	24.9803	23.2459	20.4249	25.5955	26.263	23.7972	19.1363	18.3858	19.6403	37.0027	25.4525
42807	[42807] hsa-miR-663	17.6791	22.2118	21.6142	27.0551	28.7785	37.0896	23.0521	20.1341	15.9291	19.2107	42.5433	22.7331	23.1081	17.9414	27.3222	21.3868	25.6247	20.8959	22.8674	20.3978	27.982	32.9117	14.9643	15.8624	11.4525	18.0548	16.8737	39.9015	26.0207	15.8741	19.0702	17.2799	27.0662	22.7444	18.284	18.5419	18.3788	24.6809	19.8376	15.6241	19.8307	16.0237	18.6559	34.7826	28.9816	20.1122	47.5666	46.6558
17394	[17394] hsa-miR-651	24.8934	19.8323	25.8844	20.9204	22.7606	25.2901	25.7862	23.3953	44.5766	22.385	21.0349	21.5833	21.6328	20.4618	22.3667	20.106	19.8323	24.2263	17.3023	25.3633	18.7378	20.3444	20.9063	19.1865	19.0513	20.2951	24.0933	32.4846	17.9832	17.9778	18.6191	16.9515	26.9141	23.9216	33.5115	18.7003	21.598	18.5907	18.2684	18.1344	23.0854	23.4609	20.0817	23.6737	28.2433	17.8231	25.0656	22.275
42924	[42924] hsa-miR-33a*	22.0501	19.9584	18.0279	27.7003	19.3023	21.1516	18.5896	16.4302	15.2124	17.4084	20.3392	20.0754	19.1551	25.785	20.2602	34.9488	19.3562	37.5859	20.368	21.1299	27.5647	20.0429	27.826	23.711	19.6559	18.8012	28.554	29.357	39.0684	32.5846	42.9454	31.9008	25.0564	19.4533	20.8232	23.897	22.4065	27.7217	23.6737	18.6465	30.0022	28.2904	36.037	29.3251	19.2173	22.0273	19.979	20.2382
17660	[17660] hsa-miR-550*	23.8313	22.2745	12.6434	35.7246	19.2302	28.9109	20.3354	21.9899	15.7407	19.0608	21.3648	25.5368	14.9664	23.7305	23.8639	22.0701	18.199	30.5187	15.4868	14.8127	24.6796	14.5448	35.6315	34.5318	19.1003	15.58	15.8036	17.9562	28.4993	26.8561	24.3566	34.5528	21.881	20.0817	16.3652	30.1762	17.1492	31.195	15.4727	23.4609	19.1865	16.9796	35.3805	24.5298	21.2446	21.4222	18.9214	27.8073
17929	[17929] hsa-miR-335*	21.4852	20.2371	22.9786	18.6244	22.0129	23.2799	20.1134	21.1387	24.2801	22.3239	21.6328	19.5259	25.1987	23.3247	15.0352	22.5346	31.8712	22.6816	17.7428	21.1902	20.24	21.5061	21.5061	21.4021	22.8821	22.0342	17.1678	21.4913	18.4899	19.0608	18.1398	17.2799	22.9038	20.2596	39.4584	16.9645	18.9624	18.5907	23.9074	20.5902	21.6219	22.5239	19.3362	13.6786	23.6753	17.5016	21.2538	21.419
42523	[42523] hsa-miR-26b*	25.0688	21.1624	25.0656	22.8694	26.1995	25.8166	22.06	28.1599	23.0003	21.7008	20.5411	20.7038	21.161	19.1945	22.7567	18.8253	24.0793	20.2544	21.4754	16.7461	20.3799	24.8895	42.4667	18.0112	18.601	20.9336	19.5264	22.3763	18.1868	19.0608	19.6627	20.8335	24.0921	20.2596	24.2346	21.2867	20.9171	21.1988	22.1046	24.9008	21.6219	21.6328	18.6559	18.3788	23.9868	21.7028	25.3768	18.933
30493	[30493] hsa-miR-548a-5p	17.6791	17.041	19.8856	23.4154	19.8588	21.3521	14.1817	19.9451	18.0377	19.0608	16.7934	18.4465	18.7192	28.5179	19.1348	31.2064	21.9364	32.2977	21.2519	18.1552	26.2089	17.6889	23.4986	23.8066	22.0438	16.9757	24.4316	22.3046	32.9746	30.9822	30.3104	34.7015	19.5323	13.9008	15.558	22.6274	21.7266	28.5819	22.3763	21.4991	18.2293	20.1962	36.5981	24.8915	20.839	23.5004	20.9204	20.2596
17849	[17849] hsa-miR-216b	22.4281	18.6244	27.2707	18.1276	18.0056	18.8698	21.6142	23.0515	34.9343	19.4866	18.6282	19.8687	24.6617	19.5259	24.0244	18.9132	18.0697	21.6219	18.9719	29.9505	18.7378	18.7458	17.5239	22.1812	21.659	22.1852	14.9936	24.2346	22.1533	17.4807	19.0702	21.0235	21.296	22.6293	31.8624	21.5004	21.2313	26.0068	19.7018	25.0349	25.3776	16.0237	27.8661	17.9579	27.4803	14.5841	20.1317	28.7544
28257	[28257] hsa-miR-493	22.0456	20.0102	22.0966	16.7944	16.5326	20.8732	20.6284	15.9589	15.9433	24.7603	26.7196	29.8992	20.4959	26.9374	18.3277	23.6076	25.2799	21.1507	18.2247	23.413	19.9892	17.5423	21.5061	26.142	24.4264	19.6657	16.7269	20.2306	18.132	31.1329	19.7795	21.161	31.9139	32.1244	21.8038	21.4887	21.1374	20.596	20.831	18.8253	16.5649	21.1191	22.7588	19.5828	21.6435	19.3674	22.9339	27.9367
11044	[11044] hsa-miR-302c	21.4852	19.3023	23.3314	16.9802	23.4129	21.9326	21.3137	22.0938	30.18	22.3948	20.3719	21.3406	18.2874	21.6233	18.5743	20.0309	23.148	19.5331	23.1966	19.5424	17.1243	22.0322	23.665	20.4375	24.5694	22.8674	16.1777	21.0306	18.0341	18.4805	21.161	17.2799	31.0008	19.5158	30.9842	14.761	18.968	22.0712	22.275	21.1303	18.4386	17.4843	18.5907	17.0399	21.1191	18.0426	20.0102	16.5814
17928	[17928] hsa-miR-181a-2*	24.5444	27.5963	26.4958	33.5057	21.1501	26.4037	24.8172	22.5308	17.7927	25.1226	16.4213	16.0531	19.5482	21.5061	28.1322	20.7089	23.3247	21.6233	22.0966	16.2355	17.5261	20.603	29.8398	22.7216	20.3468	20.3489	24.522	15.5205	18.6308	15.1189	19.5891	19.0136	13.6446	28.2451	17.3784	24.7694	23.4697	14.1576	23.6271	24.6065	20.9832	23.4609	15.9291	22.2745	14.9205	26.6299	15.4789	17.3311
42716	[42716] hsa-miR-33a	30.3281	34.0498	26.5104	19.0431	19.8678	21.8642	24.044	21.4992	20.2581	18.878	15.7772	13.4183	19.0448	16.6355	31.6097	19.97	20.7709	21.231	25.4534	20.4282	27.1536	22.7261	20.017	17.1875	21.3606	23.2256	21.722	17.764	18.4899	19.6445	20.6781	22.1539	19.8335	22.8679	20.9736	17.0677	17.377	47.4187	16.4029	26.6863	18.1351	22.0583	41.3951	24.3087	13.0685	28.9902	19.2839	21.882
4040	[04040] hsa-miR-9	20.6781	22.0601	24.4644	26.6863	22.9783	22.5721	25.2338	18.6371	24.4169	17.6075	20.5411	18.366	20.1341	17.8051	20.1135	19.4281	19.9717	20.9526	25.945	20.831	18.9655	21.0269	22.1852	17.9355	23.2836	21.7028	21.1988	19.7361	14.8902	18.1351	16.7919	14.8271	26.5718	22.0273	22.0748	18.6635	25.0774	20.7775	20.831	28.2889	22.8856	22.9891	16.7322	30.9897	25.2421	21.0522	15.5718	17.6276
10977	[10977] hsa-miR-183	22.0456	21.6142	25.8844	24.8287	33.2078	23.5383	30.3774	21.2634	21.3914	18.0171	21.8472	20.7924	18.6028	17.2849	27.5193	15.7911	20.9216	15.3885	23.9139	23.2832	21.8056	19.8734	37.3808	18.9408	22.1867	18.0426	20.0309	16.8562	17.3689	18.6371	18.7323	18.6179	24.1937	20.4375	16.1758	24.6791	19.5573	15.8549	18.968	21.1624	32.4216	21.9253	13.2136	18.5131	25.2421	22.3018	21.6352	20.5411
42590	[42590] hsa-miR-202*	24.1097	18.8263	21.7639	19.0354	22.6308	20.9204	20.7424	22.1241	31.1426	26.5436	18.4573	21.5313	20.2441	16.9794	19.8905	19.767	21.4175	20.4282	22.1883	22.1046	20.8888	21.6435	18.529	16.4396	24.8525	22.39	18.5052	19.0966	19.5342	21.4887	19.7795	17.2799	31.6422	20.9204	34.9648	21.251	24.3322	18.0171	22.2871	22.8694	19.9931	19.9931	20.4994	17.0399	22.4238	20.1122	22.4093	20.8534
13146	[13146] hsa-miR-520g; hsa-miR-520h	20.1962	17.8491	22.6363	16.2414	22.3948	15.5784	22.0966	18.8967	21.7097	23.6291	19.542	19.6314	18.8432	21.6233	20.9216	21.731	18.1302	21.6219	17.4914	18.1843	19.5436	24.3879	21.5061	21.0304	20.6697	22.385	19.5431	25.4944	20.8888	20.2544	20.7099	20.2306	21.5033	22.1062	34.2252	17.9165	20.5226	25.555	21.9819	17.0339	18.1351	19.542	39.3877	24.9595	21.6219	21.3836	20.4375	18.933
11090	[11090] hsa-miR-376b	21.1579	26.9196	21.0843	19.8968	20.3225	15.8277	22.7616	16.4608	19.1047	52.4789	40.7526	22.2745	45.2348	19.1945	22.6386	28.0362	30.8109	41.3928	20.7963	17.9111	63.2819	18.3804	18.1398	24.0019	26.6992	14.1233	20.7089	20.8335	18.1868	51.699	27.8032	24.0007	84.5668	25.3541	13.9746	27.519	26.5357	19.8758	19.5573	15.3337	18.8643	23.8546	18.8643	16.4608	22.7166	19.969	18.9143	18.1093
11159	[11159] hsa-miR-518e	16.9885	17.5352	18.9405	21.8472	15.168	17.446	17.321	22.1668	19.9137	21.9711	20.8888	21.8338	17.1875	22.0774	16.8868	18.6781	21.3836	16.2132	14.7118	25.2272	21.6142	21.1681	18.6191	34.2391	18.0865	21.1106	18.6066	26.0236	22.6257	16.2812	21.2235	23.7674	22.764	23.8885	23.0818	16.5333	15.3697	23.2019	20.4377	19.4233	13.9647	15.5707	20.4994	23.4379	20.9706	16.4878	20.6385	25.548
42672	[42672] hsa-miR-453	17.6791	21.885	20.0914	22.2745	20.1534	22.1062	19.1059	20.1678	22.7477	20.727	22.1046	19.204	22.9338	19.3013	19.4281	17.6324	19.3322	21.4203	22.7534	22.1046	19.3003	20.4507	20.831	23.953	27.9393	17.2041	21.1988	19.5609	16.7846	20.0435	16.9794	20.2306	19.235	22.4746	19.9931	22.275	21.002	19.3022	23.0003	20.986	24.4644	21.6328	20.4994	19.7699	31.5174	21.0522	18.366	19.3023
17338	[17338] hsa-miR-660	20.4803	21.1872	14.5794	20.4637	37.8601	22.485	28.9241	20.5387	22.2871	23.982	19.1068	18.6669	21.6219	33.2854	20.2602	16.7095	19.235	18.7003	26.317	21.3914	49.6441	22.6528	24.6791	19.3023	17.245	20.2951	28.1557	18.3788	36.4277	18.1344	18.6191	16.1424	20.9369	17.7451	15.4171	24.4113	20.6186	15.8549	30.8698	17.4435	25.5955	25.1979	15.0305	25.8083	16.6254	48.8155	16.1307	17.4538
28884	[28884] hsa-miR-876-3p	26.4627	24.0413	21.8472	18.1302	18.3788	23.102	20.4614	16.9415	22.2871	19.6344	22.8857	18.885	23.1081	20.4377	17.7248	18.3804	19.1059	24.7177	21.2452	24.8934	20.4618	18.4989	23.4681	24.9046	26.4547	20.9411	20.3728	16.4878	17.2286	19.0608	16.5054	18.4416	24.5846	29.1287	18.1098	20.1341	21.002	15.2855	37.2085	24.2063	21.1191	24.9008	18.6559	26.6299	20.2243	23.8009	17.9872	17.0832
42450	[42450] hsa-miR-517b	23.9374	19.979	20.9032	17.89	21.995	21.3521	22.275	16.9415	30.6248	19.4228	16.769	18.0075	18.6198	20.4418	21.5888	17.4574	23.555	19.0608	23.6777	17.4435	19.3068	22.1883	21.9706	16.7798	22.1867	23.4331	25.0452	18.3357	16.0725	19.7517	17.0978	16.2691	23.1406	20.0365	21.161	17.7574	21.7266	16.6794	18.968	19.5259	20.4959	20.1729	17.2301	20.3719	20.4507	20.9216	21.4633	16.2711
17940	[17940] hsa-miR-28-3p	13.5598	19.3562	14.5794	21.8384	27.3682	24.3584	21.1416	26.3738	27.2737	22.4822	20.3677	23.6045	18.8831	22.0587	15.0655	18.9132	19.5259	29.3721	22.0024	18.0744	24.7603	21.9789	18.2465	25.8102	15.1182	16.0521	24.3279	18.8395	25.8508	22.7477	22.9891	17.9355	22.3552	21.0843	20.0947	19.3322	13.9746	19.3108	19.5573	20.4649	17.4766	19.9931	27.6969	19.5362	18.6371	15.4645	18.8253	23.4395
11165	[11165] hsa-miR-520a-3p	22.8913	18.1552	23.2277	16.4213	20.3664	19.1414	20.061	22.1241	25.1301	19.2107	17.9355	14.7347	19.0361	20.1109	20.7171	19.6611	22.0725	22.1462	22.3948	19.458	17.6405	20.2243	22.7534	16.4213	18.9604	21.3784	19.3734	19.9999	19.0902	19.7517	17.5719	21.5087	20.4074	20.7521	23.6846	15.8592	21.002	22.4822	21.7266	20.986	18.7934	20.0817	22.0966	20.7993	24.3586	19.9717	17.6397	21.2242
42920	[42920] hsa-miR-29a*	19.0399	17.9734	24.6756	18.8012	22.3667	25.642	23.4146	21.4421	23.7095	24.2263	23.2277	20.9261	23.413	22.538	16.8809	17.9355	18.366	20.727	19.5285	19.1601	16.8809	23.3251	19.4938	18.0006	20.0301	21.593	18.3357	20.0048	20.3677	19.8307	19.0702	20.2588	20.1277	21.6326	28.6812	16.4396	19.6479	19.3108	23.0003	16.6244	19.9263	19.6314	23.1081	19.1744	21.0269	19.9717	22.302	21.9959
17482	[17482] hsa-miR-411	23.9374	26.9511	12.0698	10.9365	18.7712	17.3425	13.2313	16.2588	15.4826	59.7672	60.6083	27.1004	61.1956	14.1574	14.3693	56.5336	64.2728	79.7478	18.0608	26.6033	66.7314	13.0888	13.0735	20.2522	53.1232	12.6124	14.58	25.361	11.6418	58.5214	43.3001	23.1467	63.6881	42.197	17.2247	69.0023	23.4697	12.6704	14.0743	17.4435	15.148	41.234	30.4073	15.0405	14.3269	15.3337	25.4411	46.5379
17842	[17842] hsa-miR-141*	27.2604	16.325	22.2745	22.2745	27.1489	21.7921	19.0902	27.4979	31.2191	18.0171	18.3359	18.6628	21.2933	19.1945	20.2602	21.3922	19.1059	19.5285	19.9892	22.7588	20.226	19.542	19.1945	17.3229	24.6635	20.3489	19.2049	29.4835	21.28	13.7397	21.7028	21.7028	28.2222	17.9788	31.6441	18.3823	20.2372	21.1988	20.2417	18.2046	18.4899	20.6213	22.6623	18.5131	19.3763	17.6634	20.9216	20.2382
11148	[11148] hsa-miR-515-3p	19.2266	25.7483	21.6748	22.2513	20.2202	18.353	16.6931	21.1387	20.2512	15.2165	18.2831	17.9365	21.9253	18.6237	22.0342	21.0913	26.0321	20.2544	19.683	17.8746	21.3492	17.2745	18.4336	21.591	16.7536	18.1276	18.6066	18.0341	20.3677	20.2544	17.6393	23.5442	16.2414	19.0689	20.0309	19.8264	16.6105	22.287	25.928	22.8935	18.8831	38.9735	23.6737	20.7385	17.5822	20.6943	20.9063	26.9601
17444	[17444] hsa-miR-632	25.6515	17.1932	20.368	20.2125	20.1385	19.4875	20.986	20.3056	22.1373	18.8995	19.6532	20.542	20.7906	19.8767	21.9635	14.9936	18.6154	19.2173	21.7158	20.0084	15.9995	21.2724	19.7795	19.3681	24.2324	22.0342	16.9794	27.1747	17.721	16.4396	16.749	21.4913	16.4724	21.4389	24.3513	26.8858	20.4127	17.5075	15.1803	22.1852	20.6742	20.7993	18.5907	17.3065	25.9001	21.6244	20.5591	18.637
27838	[27838] hsa-miR-302d	22.9655	21.3825	23.3125	20.3363	22.4162	19.4246	17.4283	22.4467	28.1557	19.583	17.0848	16.533	20.9677	17.8699	20.5411	19.5246	21.3836	18.1511	19.5285	23.9374	19.9892	21.5061	19.5259	19.066	22.5337	18.259	20.8959	20.7099	17.277	19.328	18.1398	16.6244	22.1222	19.6278	21.4169	21.9711	22.4065	15.2855	23.0003	22.0342	20.9677	17.5537	17.4124	18.9405	18.7447	18.4416	20.743	18.4911
17624	[17624] hsa-miR-532-5p	18.968	19.9575	38.3499	17.721	33.2854	19.9064	29.3448	23.1713	25.1301	25.5955	20.8437	22.9823	19.5094	31.1611	17.9872	17.4574	19.3562	18.6362	19.2899	17.2051	47.9852	21.1986	19.1913	15.8092	21.159	21.6116	16.3417	19.7544	32.1498	20.8381	17.6658	15.6136	21.9298	17.2162	19.4519	18.7649	16.6917	20.2148	27.4979	19.3854	20.7324	19.6314	17.1074	24.5445	24.8574	30.5757	20.2522	13.1416
32809	[32809] hsa-miR-133a	23.675	18.6244	20.9636	19.9879	20.001	20.4448	18.9214	23.5318	22.6054	15.1345	21.6326	23.0654	19.8824	26.257	21.1988	17.1517	16.9783	18.4848	142.137	20.536	17.5633	22.3603	17.3692	24.4645	19.0513	19.6666	36.5473	23.0246	32.7495	17.3258	17.6658	18.2831	23.5917	18.0608	19.4519	17.595	17.764	15.8549	19.1913	20.2916	19.6314	20.6213	15.4185	16.4608	34.4717	18.3788	29.9758	21.882
10991	[10991] hsa-miR-196b	21.0407	16.8113	19.8959	18.6154	25.0318	18.3823	21.7355	19.8959	29.3902	19.8707	25.0281	19.4535	19.1865	58.1483	27.5757	18.1593	16.9757	19.0314	19.691	24.3528	93.674	16.3097	153.944	16.7798	23.896	19.4866	20.7089	24.0213	19.497	15.8264	14.7141	17.0848	36.1555	19.8323	23.5917	15.7098	20.4127	18.0171	23.6737	24.5445	22.4312	18.7914	16.5967	18.9808	20.4282	18.0426	37.5704	15.4189
11000	[11000] hsa-miR-200a	17.7451	17.245	15.8264	15.1204	19.8569	20.7142	16.9424	20.8046	16.6355	17.964	16.7798	20.9272	18.4831	17.5548	19.0966	23.1046	22.4494	23.8229	22.2101	185.007	19.1426	24.3879	22.9673	19.7794	27.2096	20.9336	26.0068	21.7617	21.3712	21.4887	20.9464	29.1782	15.8736	18.9122	18.6185	20.7221	26.2471	24.0781	19.8612	19.3854	22.1546	22.5995	19.7539	21.7921	15.544	23.5927	18.366	18.3764
42607	[42607] hsa-miR-653	22.6293	32.1319	21.6142	21.1416	25.0318	23.4338	19.1059	19.8959	25.5265	18.0171	31.4422	21.7921	18.0341	17.2096	23.7308	17.9023	16.6244	17.4092	21.6687	23.6271	17.9355	20.5902	18.2465	17.3692	19.0513	22.0201	18.5052	21.28	16.3188	16.0797	19.2116	15.1316	22.4958	17.7056	15.9291	20.6169	19.5573	16.9339	18.2684	21.5596	19.8307	17.7428	18.6559	16.8388	22.0456	21.6442	20.8449	18.4846
30592	[30592] hsa-miR-599	14.9394	14.6343	15.979	16.2414	16.4633	11.8458	15.876	17.5352	21.4739	16.6349	15.0046	15.0421	22.3239	22.9888	19.7289	25.4897	19.7762	21.712	17.7631	20.1177	23.2787	18.6035	21.903	16.9645	20.4774	18.0548	21.722	43.5964	21.2435	23.0327	20.8232	20.8335	16.0287	13.8727	16.325	22.275	21.6819	20.3633	21.1111	21.345	22.7588	19.9931	21.2365	19.6905	19.8307	21.6442	11.6764	15.6825
42818	[42818] hsa-miR-597	22.0501	21.5595	23.533	17.0808	24.1875	18.2643	19.7932	18.3196	17.949	14.7828	17.1274	17.0508	14.7812	30.1237	20.9383	31.3725	26.1698	19.5285	25.9601	18.5004	24.2243	20.2243	13.3326	17.9103	18.3558	19.6666	25.9601	15.5234	17.2286	27.1841	28.9851	18.2019	18.2247	25.0449	18.9861	22.0342	14.7587	22.0712	19.1913	16.732	47.439	21.1191	19.0736	18.1475	49.0947	23.6291	24.4113	19.7762
29883	[29883] hsa-miR-606	20.1122	21.4021	21.8456	24.1097	19.8323	23.6477	19.6489	18.303	17.4622	17.4435	24.7827	25.1552	17.6724	20.4377	23.934	17.1875	19.5259	18.7447	20.4618	19.7741	19.7794	20.4507	19.3003	19.7297	22.5075	17.4435	22.6369	15.0421	19.2307	22.4962	18.4486	18.4416	23.5917	18.9954	13.1491	18.7003	22.4467	19.5933	18.65	17.9414	21.9253	22.0583	21.0018	22.2745	19.7517	22.8694	18.8565	15.6177
11154	[11154] hsa-miR-517c	23.9374	16.769	19.3562	20.9204	24.6601	16.5557	18.6154	25.5343	28.482	20.107	16.954	17.4138	23.413	21.0268	22.4962	19.5047	20.2382	22.0456	20.4076	19.7741	18.7378	19.542	21.0522	16.8453	18.3558	16.0521	23.3541	21.161	18.321	20.2544	19.2116	17.8819	24.3775	19.6229	29.2671	17.5029	27.7517	19.3022	17.3971	20.1142	20.9677	20.5779	20.9171	19.5828	19.3734	17.5016	13.549	18.773
11077	[11077] hsa-miR-363	15.8596	19.1072	19.8323	19.2762	23.592	25.7203	19.7667	19.2307	20.02	15.4727	18.0308	16.2174	14.2185	17.703	24.1316	15.7911	20.4337	19.7814	20.4618	24.1998	19.6545	18.7591	15.8874	16.0258	16.5649	23.6639	20.7089	19.163	14.9205	19.7517	20.1345	19.4956	20.6385	20.6284	24.3566	16.8504	21.598	25.2428	15.1189	17.4583	19.7848	23.8546	23.7972	14.4249	19.7517	26.2527	17.1791	23.2211
11073	[11073] hsa-miR-34b*	17.3065	17.1848	33.4614	18.9819	17.0339	19.2302	20.052	19.2307	30.6366	21.1507	19.5482	19.4535	22.7532	21.0577	18.1289	23.1133	16.8868	24.4809	20.001	24.5656	18.0489	19.204	16.8771	19.4433	19.6559	21.593	20.1962	20.2306	18.7867	17.4914	23.5214	19.3003	17.3773	15.9511	23.9123	19.1047	21.6819	20.0309	18.2684	21.7732	18.4386	21.2711	19.0736	17.1181	23.9751	15.7015	19.6314	22.1533
10946	[10946] hsa-miR-141	17.9727	17.5352	19.6293	14.162	16.7503	30.6783	21.885	17.2849	20.9157	19.2107	22.1046	20.0102	18.1351	19.7795	13.0762	20.0309	26.5221	16.534	19.1238	804.969	13.5429	13.1456	13.571	17.8716	20.0651	24.1948	17.3602	22.837	19.4519	14.0935	22.3037	22.1539	15.58	20.9204	29.2497	15.8592	22.8085	23.4848	18.3788	14.1104	22.378	16.9885	22.165	15.5096	21.6435	16.0582	22.302	19.7803
17850	[17850] hsa-miR-875-5p	21.4203	21.4677	18.6384	19.1059	15.7658	18.366	17.8856	23.6319	15.4826	19.2107	17.4574	19.0302	17.8183	17.2096	20.5411	20.106	20.9636	16.5338	18.3711	19.5573	13.0025	24.4618	13.1382	15.4826	16.8662	25.2214	18.5052	24.0727	21.6328	21.885	18.6191	19.7795	29.0025	17.9124	23.896	21.1624	21.5858	16.9381	19.2484	19.8734	20.6742	18.536	17.8529	15.6196	19.9612	25.2427	22.6269	16.3279
17411	[17411] hsa-miR-147b	20.6781	13.6446	20.2382	18.4774	19.0608	18.9385	20.986	20.4959	20.2523	15.8102	26.2754	20.9272	19.6197	20.4418	22.4088	18.6823	21.0406	20.0429	19.2228	26.805	19.5436	19.0639	24.6791	19.7794	20.7385	18.4416	22.6369	17.7328	19.5342	16.9415	19.4379	19.3003	23.1406	17.6034	18.6976	18.1552	22.4065	15.0344	22.2871	17.4435	23.7875	21.4923	16.4845	21.8688	14.1237	19.3322	17.3475	17.6724
17336	[17336] hsa-miR-618	21.0792	17.0912	18.8263	16.2798	20.9748	19.573	21.645	21.161	25.6515	18.6371	17.4325	20.0102	20.02	17.9414	20.9157	19.4281	19.6889	18.9045	21.2906	24.2392	14.9136	19.1254	17.7672	16.1347	20.3468	22.5161	20.7089	17.764	14.9205	16.6349	15.642	19.0971	17.5106	19.5828	24.3513	17.353	20.7503	16.8377	17.8985	21.5596	20.02	19.542	14.1237	19.8323	17.0795	19.3188	26.9985	17.2633
11011	[11011] hsa-miR-211	19.2617	17.6019	18.4937	22.252	22.385	21.4016	16.2349	19.8959	14.3269	18.7248	18.1839	18.7246	22.9338	23.2987	20.9244	26.6863	18.576	19.9263	19.37	17.5672	20.5244	19.3862	21.5993	17.4574	18.3558	16.3886	22.5281	17.5352	22.9891	24.7603	36.9756	17.4803	15.6136	20.148	18.284	20.7628	18.5756	18.2232	20.5362	21.3478	19.6269	19.4965	26.4853	18.5131	13.673	18.4525	18.9214	17.6276
14271	[14271] hsa-miR-539	22.6699	23.3518	22.1539	17.5266	19.1238	22.7574	16.2414	21.4421	42.3502	40.9159	25.084	22.9823	49.0838	15.1581	20.3354	27.2799	33.1477	30.7076	15.1505	17.4435	35.946	16.1258	15.642	17.6034	30.0691	15.4645	16.4805	21.2606	14.2759	47.1423	18.2474	22.6363	32.4207	31.3794	21.2388	24.1966	21.002	13.0025	17.4092	14.8142	17.7401	22.0966	16.7322	16.9285	16.0318	17.0192	18.2728	19.0354
17312	[17312] hsa-miR-592	22.57	15.3863	20.7142	17.4008	21.7403	18.9935	18.4777	22.759	32.1199	21.3511	19.1865	17.8183	20.6304	18.7152	17.9355	19.1831	22.4494	19.5331	18.6513	17.9111	17.5633	22.7534	17.7963	19.3681	19.6513	20.6445	17.6791	24.84	13.7344	19.4032	15.1443	17.2799	28.2222	19.8323	35.946	16.0619	17.8958	16.9295	20.1177	14.8142	18.5962	18.3196	18.5907	18.3788	26.6804	24.825	18.4777	19.0086
42956	[42956] hsa-miR-545*	17.3065	16.0318	19.5828	16.0725	15.168	20.1122	19.0902	18.0371	18.8288	24.4895	20.6213	20.0102	18.4937	22.0587	13.8753	19.3221	15.931	20.9526	24.1115	17.9111	17.6509	20.7893	18.4636	16.9794	18.9604	18.5546	19.5264	23.3585	22.2541	18.8253	17.6658	16.1424	19.1945	17.5266	29.0892	15.3863	18.968	16.3645	20.5346	14.4923	20.02	17.5672	16.7322	21.6328	22.5345	15.58	18.9149	17.5314
11222	[11222] hsa-miR-302a	19.0182	16.0258	18.1036	22.9017	20.0859	22.2109	20.2596	51.6087	30.2216	17.4914	18.5457	18.7935	19.8126	15.7637	20.9216	15.7165	20.9832	21.3042	19.1238	18.7347	16.8809	19.0971	18.1398	15.3065	16.1753	19.027	17.6791	21.598	16.2414	15.8264	15.4545	15.6604	39.3629	19.1411	22.7523	15.7043	20.0651	18.0171	17.6791	20.1174	18.8831	17.5297	18.8259	19.2302	20.6781	17.0192	16.4853	16.769
17325	[17325] hsa-miR-643	18.8288	17.4637	26.9284	15.6825	19.5285	17.3711	17.3577	18.9805	16.5411	17.0677	17.4944	15.6734	18.8003	19.4448	19.4281	16.9307	17.8231	20.8398	23.7147	18.7447	18.0489	19.5838	19.1913	17.245	20.7385	19.0745	22.3999	16.2867	16.5382	18.1344	19.0702	17.9623	21.881	18.1368	20.0947	16.1501	22.0633	16.9381	17.6919	20.368	22.3239	16.6068	20.4994	17.5076	19.7517	20.2588	18.4777	15.6155
17347	[17347] hsa-miR-708*	16.5193	18.5359	14.4281	14.6282	18.2652	15.8364	15.7853	14.1196	13.9685	20.2544	18.1839	19.4965	19.8824	15.531	13.5907	18.9132	16.2278	16.4908	13.3535	22.0456	22.7307	17.1148	16.7783	20.9748	22.507	18.0426	15.8866	18.5889	18.7867	17.1031	13.5513	17.2799	24.526	24.196	26.162	18.9028	19.1003	19.6985	15.9589	20.7775	21.2711	20.23	17.2301	36.3151	18.8253	18.704	19.2081	22.3081
42460	[42460] hsa-miR-223*	23.4143	15.9599	19.8323	18.8565	18.6513	18.5412	17.9872	21.161	27.2474	19.8193	20.7993	17.1525	20.7993	16.7095	17.7248	17.9023	17.0188	21.4169	22.6285	17.4435	16.0698	18.6237	16.8024	14.7974	21.3432	17.7461	19.2049	19.7795	15.692	15.8741	25.0734	19.1621	20.3464	19.4082	28.2783	16.8113	19.0331	18.7372	19.891	16.6244	18.3804	15.3863	14.8822	15.0405	19.9263	16.2254	16.8771	18.0855
42580	[42580] hsa-miR-384	19.5285	17.2257	10.1616	20.2125	21.3648	19.2302	19.4535	17.4028	23.3066	18.5907	23.4609	20.4223	15.86	18.6237	17.9355	17.1875	17.0704	18.1351	20.3799	19.5285	15.8264	20.8055	14.2759	16.9794	18.3558	24.1948	17.6791	21.7639	20.4959	20.2544	17.5719	18.4416	17.1492	16.1223	17.277	18.7867	20.5226	18.7372	22.1046	17.7248	20.2297	20.2227	17.0721	16.8388	22.5345	17.583	27.1207	18.1093
42514	[42514] hsa-miR-937	15.642	17.0097	16.8292	17.3311	16.4087	13.5017	16.2414	19.3022	17.4574	19.3289	20.6187	25.0326	20.7993	19.3013	15.58	17.9355	12.1866	18.5589	15.4645	20.4803	15.7002	17.1875	18.2465	19.0218	13.5187	20.2794	15.0655	26.2352	23.897	20.8381	20.7099	17.9355	16.9515	20.7142	23.6846	31.5834	19.897	19.8758	16.133	15.5169	16.5903	15.4782	17.4124	21.6142	15.5212	15.0895	20.493	23.2809
42729	[42729] hsa-miR-34c-3p	18.6619	29.5481	21.8472	39.7531	24.0213	25.1191	24.4414	15.817	15.8304	15.8717	19.6905	21.8212	17.0297	20.1678	20.1142	15.148	18.529	18.7452	21.4079	19.5573	14.7355	14.0743	15.8874	25.9511	16.0725	14.4628	15.5475	13.0237	18.7867	17.8539	16.5054	15.6136	19.5323	35.6674	14.6343	19.573	16.6388	15.8549	14.7229	18.4777	18.2046	17.7799	17.9104	16.7608	18.5408	19.3888	17.0808	21.3763
33902	[33902] hsa-miR-128	18.968	19.9717	18.4937	20.4893	17.2051	22.4962	21.28	18.9405	25.1176	19.5334	17.4567	17.8216	13.3352	21.0268	18.5896	19.4281	14.2291	20.4507	13.8103	17.2865	17.3665	13.6143	18.1302	16.7798	17.391	17.8494	14.4581	19.1551	18.6308	17.6324	19.0702	18.4416	25.3648	18.6244	28.7254	18.1802	13.6446	18.0171	18.2684	17.6131	23.2611	15.9433	16.7322	17.4435	20.9526	17.4241	19.204	20.017
17935	[17935] hsa-miR-101*	20.5347	17.0912	23.3314	23.6477	15.6825	23.7413	20.1142	19.4431	18.1511	23.8695	17.2806	17.8183	15.9275	20.6689	17.2038	18.9832	18.1036	20.7963	15.8132	16.1857	18.6179	22.2199	17.3692	18.0308	20.3468	16.2254	19.3734	18.4937	19.5342	21.9124	18.7323	17.9596	15.1345	19.0689	16.717	18.3788	18.65	18.5907	16.133	17.7963	20.0204	16.6105	19.3362	18.3788	20.0431	18.3788	17.8139	19.7803
42667	[42667] hsa-miR-302b*	18.0782	17.6724	20.397	18.2345	17.0339	16.3417	18.8748	17.5687	19.1471	20.7208	16.6068	20.3489	17.035	19.1945	16.8809	18.4325	18.6154	17.6405	16.0262	18.1843	30.8935	20.2243	21.2666	19.7297	18.1344	18.4416	25.0452	19.1551	15.58	18.1344	17.0978	15.1316	15.876	20.7368	19.8335	19.2498	20.9171	15.2855	17.4092	18.1344	16.6346	17.3611	15.4185	21.2711	20.4312	18.3788	18.4386	16.3279
11171	[11171] hsa-miR-521	14.7039	16.5382	14.0187	15.168	16.6244	17.0014	17.8139	17.8843	15.4789	20.4787	16.3017	16.6355	19.0353	21.5061	17.1039	26.5539	31.4841	19.5285	15.4645	18.1843	17.3265	15.9531	14.0157	20.0631	20.3468	12.5539	20.8927	19.4032	15.1204	26.1	19.2116	19.0971	21.1949	15.168	20.636	16.3332	16.6917	16.9339	16.0492	18.773	19.6269	18.3196	18.2504	21.5314	20.0429	19.6403	18.372	19.4456
11144	[11144] hsa-miR-512-3p	18.8288	15.8592	21.724	15.5763	43.6134	17.9124	16.732	39.2033	31.1426	13.572	19.1865	17.9872	18.6314	21.0268	17.5423	21.3922	17.4624	17.8489	16.7489	20.9526	19.2104	17.9355	18.1398	17.8549	15.6328	18.647	17.1678	17.2817	17.721	16.133	19.6627	21.3128	20.9244	16.0725	19.629	16.1556	17.764	24.3703	16.4029	18.3065	13.9746	20.2596	22.165	20.008	18.8253	19.0966	16.4941	18.7591
14313	[14313] hsa-miR-499-5p	18.6724	14.1259	16.7608	16.4677	21.8044	17.5837	17.8183	18.8205	26.5605	17.2085	18.3359	16.2349	19.1551	18.3492	19.235	15.4759	14.7118	17.7307	18.3788	25.7231	20.4618	16.5272	16.7938	18.4786	16.8388	17.3611	16.9794	19.758	17.89	13.7397	19.2116	19.7795	20.2306	13.9202	22.4238	21.7565	13.9746	21.722	18.2684	20.6385	17.9355	17.7428	22.6623	16.6504	26.2205	17.8231	17.0808	21.7921
17893	[17893] hsa-miR-362-3p	20.1177	26.14	18.0882	28.0599	39.8976	25.5712	29.0378	19.6871	18.8643	18.2523	13.5041	17.4707	14.7347	34.5649	25.7443	19.4281	16.9757	17.9111	18.8157	13.0025	34.2824	14.6726	21.7386	22.4897	13.6672	17.5249	20.8959	15.3515	27.4979	15.0655	19.4958	15.6604	16.0287	41.031	8.1009	23.4146	14.9394	18.2146	20.7739	31.3114	17.0677	15.8562	21.1333	17.6774	19.2173	29.1608	13.8135	13.4418
42870	[42870] hsa-miR-616	17.3065	17.9423	19.5517	21.882	19.5285	20.4375	20.4505	21.161	19.3003	20.8687	22.1539	17.8216	18.8003	16.2355	25.1999	17.9355	24.2547	16.0318	25.1807	17.9111	15.2146	21.1986	18.7152	15.9433	17.3786	22.7508	19.8828	15.3969	17.277	19.8307	17.0978	15.6136	16.9515	18.9808	14.6343	23.7635	17.764	16.9339	18.2523	18.294	19.1551	20.4649	16.7322	15.8562	20.2544	16.0117	18.2728	17.6276
11169	[11169] hsa-miR-520e	19.0399	22.2111	19.1068	16.3868	21.3521	21.2452	17.9791	21.8633	25.5782	19.6865	16.9645	16.8771	17.3305	16.6246	14.6059	20.1069	21.2329	17.7274	19.9892	18.9038	18.2831	20.7893	14.7267	16.9794	17.9055	16.9908	15.0655	16.4198	16.2414	23.5972	18.9726	15.6136	18.4416	19.9246	35.529	14.2052	14.8914	16.3645	18.8288	17.7248	18.1351	16.9794	17.4124	18.9808	22.5181	18.4416	15.7269	19.5828
11085	[11085] hsa-miR-373	19.1601	16.5382	19.6445	19.6322	19.3478	18.0608	18.6295	18.1351	17.6159	17.0339	15.8807	14.383	13.0685	17.4622	16.6244	17.698	18.8263	19.7685	18.8874	18.5004	21.2235	17.0029	20.3517	16.0318	19.0513	19.3223	20.7089	17.1492	16.9822	16.6333	18.1398	16.2691	17.9623	16.9437	22.7507	13.6339	19.6479	20.596	13.3148	15.9707	18.7192	20.6213	18.1579	18.5131	21.3872	15.6937	13.8135	17.9144
42525	[42525] hsa-miR-671-3p	19.1601	12.7434	16.8345	15.8277	15.8277	13.743	16.732	15.4782	14.146	18.5907	18.6976	18.2606	15.8264	27.6497	16.6346	23.1046	18.0855	17.2871	14.4887	17.5177	19.2104	15.8476	21.9706	18.588	18.1344	18.4416	17.6274	18.4937	24.1926	20.2544	22.6257	24.8915	26.2895	17.6034	23.896	17.7428	16.3137	21.722	14.0743	15.2454	12.5539	15.3863	20.6708	21.8472	29.2132	15.58	21.6326	18.5624
11092	[11092] hsa-miR-378*	14.8421	18.4465	14.265	17.9165	16.9437	17.046	19.2762	14.7574	15.9531	14.3046	16.7798	16.5649	14.5732	19.8767	19.4281	15.7426	16.8819	20.8232	18.8303	35.0952	16.312	15.56	18.1302	26.3668	20.3468	22.241	20.8959	20.8121	16.0725	16.2879	18.6765	16.6244	20.1441	14.2556	16.7608	19.8307	18.3788	17.189	16.4029	23.982	22.4599	27.3583	18.5907	17.9085	16.714	21.0843	16.6212	27.0353
27545	[27545] hsa-miR-373*	15.312	43.2429	17.8856	16.6254	18.5131	18.6628	19.589	15.9589	16.3017	15.544	18.0951	19.0234	20.4959	18.1151	14.8271	19.4281	18.374	24.6279	25.8862	17.7927	21.9124	13.7397	22.7767	16.1347	18.9604	15.2366	12.3605	19.4974	18.6244	18.1351	15.9384	16.1424	19.8335	17.624	26.288	15.4389	14.3046	27.6969	17.6791	19.8856	15.8866	15.0046	15.4374	22.4559	14.902	15.58	17.4283	19.5828
27549	[27549] hsa-miR-548d-3p	21.4852	18.1868	17.8324	20.9216	25.0281	19.7297	17.6324	17.5352	24.2219	15.0655	17.628	15.7667	17.5423	16.3017	23.592	20.0309	18.8263	14.4788	20.5661	21.9086	19.3003	13.7128	16.6068	17.3233	14.8192	18.0548	17.6791	19.3188	22.1046	18.5589	19.2116	23.6291	17.9623	16.5903	14.4567	18.0608	18.5756	19.3108	19.823	18.8511	21.2943	16.7994	18.368	17.9085	20.8232	17.1026	17.2247	15.4693
42850	[42850] hsa-miR-150*	12.9496	15.1204	15.4006	15.2656	13.0685	16.1826	17.6397	18.0371	20.02	17.8985	18.2811	20.4375	16.5624	20.2588	15.58	21.6435	18.366	19.5185	15.4727	20.6781	18.0489	26.0329	14.8386	19.6044	14.8192	18.0426	16.585	19.7795	22.1539	20.8381	19.7795	19.5482	17.4028	17.1771	18.8869	17.4092	14.2974	22.0712	15.4751	15.5522	18.2214	12.7899	19.7539	19.5382	15.0795	14.4891	20.148	17.8071
28009	[28009] hsa-miR-767-5p	16.643	18.1868	16.3886	17.2062	16.3063	17.0353	21.6244	18.9405	21.5981	16.2812	17.4325	16.9057	20.02	18.9435	18.8253	17.3602	16.2254	20.727	15.4645	16.6009	16.8809	17.9414	18.0751	17.3229	18.5131	18.9784	17.8457	22.1959	17.9813	16.4396	17.0978	20.2588	16.4878	18.3679	24.8925	16.4396	16.9885	23.9376	17.9736	18.8511	14.4891	18.3196	19.7539	18.981	21.6219	16.8672	23.897	19.0086
42583	[42583] hsa-miR-129-3p	21.4203	18.4617	19.1068	13.0149	20.603	14.838	21.014	15.6416	15.148	23.3186	17.1274	21.6552	15.5818	23.2202	16.4213	15.4782	15.4645	17.2167	30.4333	16.3417	28.7542	16.7768	17.9543	12.9306	16.3886	24.1503	31.9826	17.4092	24.8937	18.1344	20.2588	44.9103	15.6136	17.3273	18.284	29.9622	19.0331	16.3645	21.3914	16.0929	23.9209	14.254	18.8729	18.9405	17.3265	25.6758	14.203	17.3311
10976	[10976] hsa-miR-182*	21.4852	17.7077	16.6349	20.5641	20.9141	29.5304	19.7932	20.4959	18.4629	18.8563	17.4574	15.8866	18.2382	27.6231	19.2061	17.9218	19.5517	16.5338	17.1026	18.4644	14.6028	21.2538	16.1565	19.4032	19.0513	15.9712	18.8434	18.295	16.3188	18.1344	15.9044	10.8016	16.9783	18.7003	17.1822	17.277	17.1194	16.9339	18.2684	17.7248	18.8944	13.1301	16.4271	16.0458	20.4282	17.1026	15.3721	15.4645
11043	[11043] hsa-miR-302b	15.4783	13.9786	17.8997	14.2112	9.68487	18.112	15.7396	16.7982	21.9342	13.5366	17.386	16.1153	15.7436	21.3929	15.9786	19.7587	19.8657	21.6233	23.1099	21.4927	20.6707	19.2389	21.3964	15.6701	16.4809	20.7555	23.1278	19.7592	26.9792	21.9086	26.0838	36.1771	14.8807	16.7213	24.3228	17.5589	20.7544	47.1469	13.4637	14.2315	17.8806	23.7111	42.5324	17.5381	15.0601	15.8736	16.0375	17.4574
19591	[19591] hsa-miR-199b-5p	20.0103	15.8592	13.8956	18.576	26.0248	18.3788	18.2345	23.6319	23.4295	20.7775	12.6333	16.5187	31.8712	24.6601	14.1766	20.7893	16.1341	18.5589	19.9948	15.7783	30.5654	16.1341	14.9394	15.714	17.1822	15.2366	16.9794	15.0517	48.9775	16.785	22.6613	13.8163	20.6385	19.0354	15.8592	17.8539	16.6917	11.9429	21.1113	14.8415	15.3721	18.3196	14.1237	27.2147	19.5323	16.4797	12.3122	15.319
11166	[11166] hsa-miR-520b	22.57	20.493	18.5131	21.1416	21.7038	19.4246	23.982	19.9451	23.0003	14.7355	17.4325	16.0318	18.6314	20.2588	15.979	13.4817	19.5517	19.5323	19.9892	17.2322	16.2691	16.3866	20.3309	16.9645	16.5228	18.259	17.3034	16.7944	16.1972	12.5539	15.312	18.6179	20.5729	21.8128	18.8668	16.9088	15.8562	18.7372	17.8985	14.4925	21.2943	17.7428	17.5701	20.2951	16.0318	16.6244	14.9408	14.1035
42468	[42468] hsa-miR-621	15.5707	16.5332	10.6624	20.0923	19.3285	18.3803	15.3969	18.1351	14.4389	15.544	17.4574	15.6937	16.4213	17.9414	22.6496	17.7546	16.4677	22.2139	14.9156	16.643	17.954	18.3492	20.017	18.4786	17.0795	20.7775	21.1988	14.0935	18.1868	19.7517	19.3003	16.2691	18.7152	18.4659	15.58	18.7867	15.4782	18.0171	16.8539	15.6241	17.5592	13.1716	17.6627	18.6976	15.8866	18.2012	16.5649	14.8923
42484	[42484] hsa-miR-517a	20.8959	16.1499	17.8231	17.9165	17.6034	18.1458	16.5903	19.1003	22.5889	17.7294	17.8051	12.52	19.8307	17.2096	19.4281	17.1875	19.0354	17.2167	15.6724	20.6781	16.2691	20.3444	17.317	15.0046	18.1344	19.0745	17.4092	22.4217	13.2252	17.3258	15.3337	16.798	21.915	18.2197	22.1244	16.2477	16.6917	18.0171	18.2684	19.7	17.656	14.8807	16.1176	13.5768	15.2366	19.6403	16.8771	21.3648
42493	[42493] hsa-miR-892b	17.6791	16.1523	15.5826	18.366	19.1238	16.8868	16.714	16.9415	17.7927	16.2254	13.9746	15.2073	16.8662	17.5548	15.3668	17.6324	16.9783	17.7274	16.5193	21.289	15.5055	19.6688	17.3032	18.4386	18.601	17.8494	20.1962	19.7699	17.2286	16.4784	16.1565	18.902	21.161	18.9808	20.9166	20.0548	17.764	20.4787	16.133	19.3854	15.8866	12.4173	18.6559	17.628	18.0059	15.1345	17.1492	18.5525
42552	[42552] hsa-miR-379*	20.7014	22.0799	14.5717	16.8961	19.3593	17.6035	17.255	16.4608	22.4189	21.4453	20.3719	17.8183	25.2427	12.6568	18.5896	24.4618	24.9823	20.6633	16.4878	12.6116	24.465	15.56	14.8192	14.67	19.0513	13.6339	12.8471	14.5716	15.1204	23.3314	17.9523	17.4803	17.5106	24.6178	15.8592	20.1122	15.3969	17.4435	13.5002	18.1344	18.3804	18.284	20.9171	15.0405	13.8163	18.7003	15.6241	23.7633
42455	[42455] hsa-miR-520f	18.3788	15.2656	16.5125	15.6825	17.4435	19.3322	18.0565	19.4966	20.02	11.532	19.1068	17.3783	15.689	20.4618	17.2799	17.4574	16.9783	16.4989	15.7269	19.5424	16.8809	21.6435	19.7795	15.6734	18.1971	21.7028	19.6197	14.8645	17.5822	19.328	17.0978	13.8163	22.3603	20.2166	23.9928	16.4159	16.6105	15.8549	18.2523	20.368	18.8253	17.5458	16.0835	19.1694	20.2544	18.3788	15.2925	14.4807
11168	[11168] hsa-miR-520d-3p	18.968	14.7134	19.1068	12.5685	15.1345	17.6049	15.876	21.8038	28.2237	19.8307	18.2831	17.6324	14.2345	16.3403	15.7658	18.8253	17.8231	17.1274	17.5016	14.4228	11.8059	21.0517	16.9822	10.5996	23.896	19.9623	12.2134	22.3263	14.5859	15.9275	15.168	17.9355	15.876	15.7043	30.1524	13.9685	19.6871	16.9381	16.7095	18.8511	17.5423	16.6068	18.8259	17.5672	20.4282	14.8271	17.6397	16.3279
11084	[11084] hsa-miR-372	18.9225	12.5033	16.962	14.7557	13.4942	14.9584	15.0421	16.9415	15.9291	16.4264	15.3752	12.8552	13.6293	25.7473	16.9757	15.7911	17.8539	19.0608	18.1347	14.5614	23.3408	15.56	34.1238	19.066	22.2139	13.4549	22.7492	16.0019	19.6269	18.4616	22.0587	23.7674	13.9762	14.0704	17.5297	17.0912	23.7111	26.8507	15.1932	19.0182	18.4386	23.7674	21.6605	22.4128	20.1122	18.836	15.0069	11.4001
11149	[11149] hsa-miR-515-5p	16.9885	25.2464	17.4435	19.9717	17.4583	15.0163	14.8688	19.8037	20.9157	17.4748	15.0046	13.8471	13.9882	14.4667	20.986	18.8253	12.3605	17.1274	18.6513	15.4693	17.954	18.8253	20.955	15.2435	12.6951	13.0685	18.023	13.8243	31.9951	24.7859	32.0662	24.9601	9.66187	13.4861	20.636	21.7565	19.6479	23.7674	15.4727	17.2247	17.7328	14.3046	32.9322	20.008	14.6028	21.598	13.5201	29.7321
17353	[17353] hsa-miR-609	22.9655	18.8565	19.1068	15.0798	20.001	20.0817	20.1142	21.8038	23.5087	14.1233	16.4549	16.6355	18.4386	17.5548	14.8271	20.6401	17.0704	16.7689	19.4119	19.2481	11.6673	14.7974	15.9658	16.4213	18.0865	17.8494	16.3417	19.7544	13.1726	15.1189	13.0298	12.1304	21.7028	20.0018	23.0267	15.8065	18.0591	13.3049	20.9245	17.0342	16.8579	18.1579	13.2136	14.2974	19.328	16.6885	17.4583	15.148
14962	[14962] hsa-miR-581	18.3788	16.6254	17.4435	19.0449	18.8273	18.7934	17.1492	19.2307	23.5087	19.5195	16.4213	14.9072	18.4899	16.3017	17.2799	12.8471	17.3773	15.3919	17.2096	18.3788	12.4642	17.9872	14.8192	15.8755	16.732	23.6315	20.0309	25.0281	16.3188	16.9415	14.7141	16.1424	19.5323	17.4199	23.3826	13.9746	18.6739	13.0149	19.8612	17.0339	16.8885	19.4535	15.4374	16.71	19.5334	15.0655	30.9975	19.2718
19588	[19588] hsa-miR-17*	15.642	16.5382	17.361	18.0112	17.0339	19.1991	16.6254	15.9589	14.5234	15.4645	15.9291	15.523	17.1492	21.4737	15.8264	16.2361	15.7348	17.6405	14.3817	19.5573	16.8809	16.7798	19.1945	22.5166	15.8592	14.6059	13.0908	17.1492	17.4771	20.5876	17.0978	19.3531	19.1945	14.7098	18.4211	18.2204	17.5177	21.7639	20.1177	18.7925	18.4899	16.9794	21.0018	15.8562	19.8977	20.0754	19.1072	15.1935
42848	[42848] hsa-miR-1180	16.9794	24.2614	17.7706	20.148	18.1445	21.8375	20.1712	21.1303	20.4377	20.368	18.0006	15.3168	16.8809	14.2157	16.4213	15.1565	14.5593	15.206	18.5215	19.2951	17.5633	17.7655	17.317	14.8384	17.7868	18.8511	16.3417	16.4724	21.724	18.1351	15.642	16.1424	20.7099	16.0725	20.8232	17.2051	17.3065	15.2855	16.7095	19.0173	15.8866	19.9237	15.6241	16.4608	15.1134	16.2414	18.6244	15.49
42936	[42936] hsa-miR-493	14.8914	18.3823	16.9822	13.0685	17.9111	14.838	12.7099	13.0298	13.5187	17.0339	21.7921	19.3322	15.3668	18.7152	14.4925	22.9243	18.3805	20.2544	32.6898	22.9655	26.8518	13.5533	22.7574	23.0246	16.8662	16.1753	16.6823	14.5716	20.8206	26.8276	22.0587	18.4416	20.0065	23.6517	17.4707	14.6545	16.3417	16.9339	15.0046	17.2817	15.6241	16.2288	20.4994	21.3432	14.6014	14.3064	19.2839	16.3279
18847	[18847] hsa-miR-450a	22.3636	16.2177	19.9575	18.0855	22.5029	16.7557	16.5903	16.1753	15.8304	17.5249	17.041	17.8183	15.734	18.1398	14.1766	15.9589	16.1341	19.4976	16.9843	16.5805	19.3003	19.542	18.2465	15.6241	18.5131	19.1783	20.3728	21.3128	16.9393	15.8264	16.0314	17.2799	22.6613	17.4359	19.3404	16.6254	15.4153	17.6582	18.2523	20.1534	19.7848	17.1932	13.6446	16.4608	20.727	16.6244	15.5659	15.9042
42547	[42547] hsa-miR-648	15.6077	19.7297	19.235	17.8071	17.1613	21.6442	23.3314	16.1753	13.5187	16.4305	17.6724	17.9365	21.0577	22.0774	17.2799	13.0939	17.8231	10.8032	17.1026	21.3914	12.7647	19.5838	20.0194	22.0342	16.6877	17.0339	13.6339	16.3188	14.9205	16.133	14.838	13.4817	16.9783	20.6038	17.4707	19.257	19.6479	17.4435	19.542	15.4645	19.3916	14.8914	17.2301	16.0458	16.0318	17.4377	23.5335	20.9365
27546	[27546] hsa-miR-380	16.9285	17.9365	20.0904	18.1302	19.5334	18.1036	18.8253	20.2884	18.4562	16.4305	14.8186	15.2656	19.1551	16.3017	16.2254	15.9589	17.1836	19.0608	16.6244	18.201	18.6179	22.4709	17.8051	16.9794	18.1344	17.0339	17.1026	20.2306	14.2759	14.7118	15.4789	16.1424	19.3003	16.0314	18.8869	15.4194	16.9285	16.9339	16.4029	17.6131	20.8537	21.8212	17.9104	15.4185	19.8307	13.3148	16.3383	15.4693
42457	[42457] hsa-miR-323-5p	19.8221	18.523	18.7257	14.072	15.6825	17.5239	17.7451	18.9805	20.155	18.0407	14.632	14.838	14.3998	19.0314	17.2799	16.0316	17.6397	16.5193	17.764	12.8748	15.2146	17.1148	18.3684	17.1875	18.1344	15.4645	17.1026	17.595	14.4281	15.4727	15.9044	17.2799	19.4215	15.9191	22.9891	15.8488	15.7269	13.6446	17.6791	17.0339	17.0795	21.161	15.9165	16.9285	17.1531	17.1777	17.9872	16.8868
17490	[17490] hsa-miR-571	15.8562	9.40329	14.4281	17.0808	18.0278	16.8819	16.1728	17.3689	15.7337	13.8539	13.3372	13.7389	16.8809	18.7152	21.9635	17.4574	16.1165	19.0079	19.4896	20.1004	17.2286	16.7944	14.4109	16.7095	20.3468	18.6028	19.2049	16.643	17.277	13.022	12.6001	17.4803	15.9821	13.146	17.8183	20.6943	18.3532	13.3049	17.6791	17.9414	22.5995	19.4519	14.1237	17.5305	25.2548	20.5902	15.7759	15.7666
17530	[17530] hsa-miR-641	14.1738	17.245	14.5717	14.5306	13.6672	11.2084	13.2388	18.2042	12.6853	19.1238	15.5707	20.8039	13.0298	19.5965	16.8868	15.7911	16.3574	16.4908	13.7397	17.2322	17.3665	14.0743	19.1945	23.0246	18.1344	15.0655	15.1565	12.7052	19.6269	15.7793	17.3821	16.165	12.703	17.2051	14.632	17.0315	18.3532	18.0171	17.1026	20.1142	16.7608	18.5305	22.165	19.5828	18.2214	21.159	14.7549	18.353
17641	[17641] hsa-miR-573	15.8562	17.3785	16.6244	16.876	18.2053	18.353	19.7667	16.1753	22.2871	16.9035	18.7692	20.8011	14.0529	18.3711	32.1482	15.5212	13.7597	19.5185	13.5474	16.0117	16.9515	18.3492	17.5548	22.21	16.5649	15.58	16.6823	20.4158	15.2279	17.8985	18.1451	16.9515	16.3069	17.277	19.9662	20.2125	17.1194	16.9339	14.4281	16.732	14.196	16.1884	11.397	17.9111	21.3872	14.7355	21.1624	19.1068
42853	[42853] hsa-miR-433	16.3417	19.3979	13.8471	16.4213	14.3388	16.0314	14.9682	17.3204	13.2417	25.2596	44.9856	23.6415	22.872	16.2132	17.3258	20.106	13.5366	27.4803	14.3687	14.2759	26.3301	16.398	11.1829	18.7591	18.4957	17.1903	15.1565	42.8024	16.1377	33.1502	43.1586	22.4566	19.4866	21.6866	14.1267	18.2874	13.4896	13.6446	13.7397	15.3337	14.8192	20.1477	15.9291	20.8235	16.8982	16.6244	27.2816	23.8077
42567	[42567] hsa-miR-590-3p	15.9433	15.0421	17.8299	22.38	13.2477	17.1836	15.7045	18.3196	20.02	19.6152	16.9794	16.2177	13.9762	15.1581	15.4645	18.2353	13.3326	15.0724	14.688	18.5004	15.9846	20.2243	17.2817	12.9554	17.4435	13.1663	16.8562	19.2722	15.58	17.1508	16.5054	14.6028	24.5714	17.046	21.5997	15.3407	16.6388	15.2855	19.2721	13.5662	16.12	17.9023	14.9394	15.6678	25.1226	16.8562	17.2849	17.89
15619	[15619] hsa-miR-649	20.1122	24.3305	14.2129	17.7307	16.3279	19.3195	15.4708	18.4061	15.612	17.0339	20.9804	17.7077	17.9872	15.4751	16.7521	15.7426	15.7019	17.0014	16.7148	16.4539	14.579	13.7397	15.2694	16.9794	15.784	11.6362	15.58	15.9373	17.721	21.9124	18.1643	15.6604	13.4817	16.2323	19.3404	22.275	15.4782	14.465	15.0046	18.1302	18.8831	18.3196	18.5756	17.9111	23.9187	11.8052	17.8856	17.6276
42970	[42970] hsa-miR-744*	19.9122	19.7491	15.8741	23.3258	20.0715	12.4859	14.9682	13.5347	16.165	14.1233	13.0025	13.1726	13.4357	17.8699	24.3566	18.9832	14.3046	16.4396	16.0237	14.838	18.2831	15.56	18.7152	16.7095	15.2284	17.4997	20.491	12.5321	20.9677	19.328	19.7795	16.1424	16.883	15.7269	14.2974	19.3284	16.8376	15.8102	17.6919	18.3044	18.4899	18.284	16.4271	15.6196	13.2136	23.897	14.8897	19.1865
17732	[17732] hsa-miR-192	19.2105	15.0779	19.1068	22.5428	18.2453	16.4341	21.4032	17.0545	19.3566	16.119	13.9746	17.6034	12.9204	16.3017	18.5901	13.9682	15.8717	16.4908	17.5633	65.7044	13.2428	15.7793	16.9306	22.7606	14.6059	13.8193	15.58	14.8192	14.1817	11.5819	15.168	16.798	16.6901	17.0686	13.3326	20.9241	16.6917	14.465	18.968	21.7028	18.7934	17.1517	15.1134	11.3117	20.6521	18.4416	10.651	21.885
42858	[42858] hsa-miR-892a	16.6068	23.7956	25.2427	20.0102	18.4785	20.9791	14.6028	16.1753	21.5981	13.0298	15.2656	13.8868	15.1204	32.0879	15.7044	14.4059	14.7355	13.9682	19.3003	15.544	14.7355	16.7768	20.4388	21.2963	15.784	15.2366	18.3357	18.2247	14.2759	12.5539	12.7671	19.3003	18.8748	20.3233	18.5848	16.4396	14.7507	23.7623	20.1177	19.3645	18.1351	18.9122	19.7539	13.3934	18.0059	16.643	13.778	14.9072
42797	[42797] hsa-miR-210	14.254	23.9855	21.49	16.3428	31.1926	15.4769	29.9613	15.7109	15.9433	15.4727	16.5309	15.0421	18.4937	20.4418	13.6672	12.2038	22.6496	16.5822	14.7355	22.5898	25.4617	12.8647	16.9794	23.2391	18.3558	10.397	15.0655	9.31755	15.1995	15.7793	13.4447	25.4944	18.0592	15.5452	10.4449	17.5266	18.5756	12.2239	13.3347	23.8902	17.2247	21.649	23.4352	20.3719	14.1237	16.1032	16.7944	18.366
42777	[42777] hsa-miR-548c-5p	15.7143	13.6672	14.1817	17.3311	14.9841	16.6834	16.2355	16.7395	20.7024	15.544	19.5342	22.9222	15.0895	14.5448	17.6131	12.6073	16.8868	16.1319	19.0718	16.4608	15.2146	15.287	15.9291	19.5828	17.5297	13.8029	16.9794	18.8395	19.8307	17.6324	16.7919	14.3451	16.3665	14.9842	13.6672	24.1097	12.9579	16.5303	14.8986	18.6519	18.3804	21.0932	13.6446	18.3788	20.9526	20.4337	15.3969	16.3146
42778	[42778] hsa-let-7g*	13.9685	21.9955	17.0951	15.168	17.2051	15.168	18.1302	16.4396	10.5168	15.4727	18.2811	20.2596	16.527	18.7152	21.9635	20.106	20.0817	13.022	15.0517	13.9194	13.6446	12.3992	18.1302	18.6806	15.1204	11.3139	14.0935	17.1037	17.7428	14.4001	16.9794	15.6136	10.4805	22.7401	17.1338	18.6244	15.7269	23.7623	17.1026	17.6247	14.8192	14.6492	19.3362	14.822	13.9923	14.9438	17.1492	16.4677
10975	[10975] hsa-miR-182	15.0046	22.275	20.7142	20.9748	21.8273	19.235	21.6244	16.4608	16.6068	17.8285	18.2811	17.3521	17.1875	11.747	19.0138	14.67	15.2443	19.5334	20.001	27.0189	10.5629	20.5707	14.1513	16.4396	15.5707	15.979	15.8562	16.4878	11.0015	15.4727	16.749	22.3667	11.7534	21.1049	14.9643	16.0725	24.476	14.727	16.4029	17.0795	19.3291	14.8618	17.9104	15.4185	17.8839	18.7493	16.7944	13.6035
42614	[42614] hsa-miR-186*	13.587	14.1259	17.0339	16.2174	18.3894	16.8868	17.255	17.2415	18.6267	18.2275	18.9935	15.558	20.3218	16.3017	15.4826	14.2876	15.6937	19.5185	16.4724	18.0782	19.9721	15.9531	16.2174	17.6724	17.1144	11.369	16.3417	11.9671	18.7867	21.8456	18.1451	17.2799	16.0287	16.7243	13.6672	16.4396	13.9762	15.8549	16.0492	15.8644	17.2247	14.632	19.1694	17.8819	16.7559	16.2414	14.9236	16.2739
42757	[42757] hsa-miR-619	15.312	15.0517	17.2286	19.3284	15.7658	16.0282	15.6825	15.4782	12.6853	18.0761	16.0823	19.4032	12.1449	16.7095	15.3668	18.4325	14.8893	16.0231	17.6339	19.5573	15.148	21.6233	15.642	16.4213	14.8611	19.0745	17.8068	19.7795	18.132	16.4396	17.3821	16.9515	17.4028	17.2617	22.4241	16.2355	15.7269	20.0309	15.7622	17.7939	17.7274	17.5297	18.6559	17.9111	19.328	15.58	13.9923	16.4595
42465	[42465] hsa-miR-655	16.2342	14.1259	15.4576	14.1817	13.3326	14.3269	17.3577	17.5352	17.0848	17.4435	18.6976	15.8866	15.8866	14.4804	15.7658	19.4281	19.9717	18.4112	16.2254	14.838	16.7975	17.1875	15.312	16.9645	18.3558	17.9463	16.4029	16.6415	17.721	19.1426	14.4891	14.3451	22.4962	15.2223	20.0651	12.7346	14.9394	14.465	15.8264	14.2638	13.6029	18.2046	14.2974	12.6951	20.1122	15.3668	17.9872	13.7138
11162	[11162] hsa-miR-519b-3p	18.4562	14.1259	16.4157	15.1204	13.7412	16.4888	15.8866	18.4831	12.622	13.8344	15.642	15.4789	16.8662	15.2052	13.3775	17.6324	14.9354	19.8307	17.7631	19.4233	16.2691	20.2243	16.1565	16.7798	17.8183	14.9036	19.2049	20.7099	13.6446	16.5649	14.838	13.7472	17.4028	15.4789	19.0354	11.5819	17.8958	15.2855	20.831	16.2174	17.656	16.2342	30.8035	19.5828	13.4817	14.4891	14.3269	19.6693
42854	[42854] hsa-miR-454	17.3065	14.1259	14.8271	20.4158	17.2051	15.8753	16.5407	17.5352	20.7024	16.6244	17.9085	17.4707	15.58	14.5652	16.2254	13.9682	16.8868	18.7447	15.65	15.1288	16.312	19.0971	15.1624	15.2656	17.9055	12.4156	15.642	14.8917	22.1046	18.8253	16.5054	17.9623	17.7968	15.9143	14.7876	16.0117	14.9394	15.57	14.5448	18.3065	17.6324	14.632	15.6034	17.0399	20.8232	17.7963	15.8277	14.1399
17563	[17563] hsa-miR-644	9.18271	16.325	14.6059	12.106	14.6343	14.8271	16.0314	14.6059	13.9685	19.4866	17.628	18.4465	20.1341	14.8351	16.2254	13.3336	17.6397	16.2582	16.4878	17.2051	15.8264	20.9411	15.971	21.6233	17.4435	15.3668	14.4001	20.2588	8.9723	10.5372	12.031	17.0402	14.0187	11.917	15.5707	16.3417	18.0608	18.5907	17.1026	20.986	17.1875	19.4535	14.6343	16.2342	16.7193	16.3417	14.9851	19.2319
42950	[42950] hsa-miR-24-2*	14.1088	15.6734	16.3886	20.6796	25.6758	18.3823	18.3044	13.07	14.2974	14.0743	16.6068	22.3079	15.2445	22.2996	15.3668	12.3605	14.2619	17.7274	17.1836	44.3726	16.312	17.3265	16.1565	26.9343	12.4173	15.4746	16.4805	13.1092	17.2286	16.4396	17.5719	15.6604	13.3148	16.6254	11.3353	15.5615	17.2236	9.36626	16.7489	11.8534	15.9275	13.7128	11.1225	18.3788	12.6951	15.3017	21.2723	16.18
11021	[11021] hsa-miR-220a	16.6105	15.5437	14.9072	14.7994	17.245	11.7982	13.4817	15.8874	19.3068	19.5334	16.2342	16.6834	15.3668	14.1574	14.3898	18.4325	14.0565	14.4001	15.6937	16.643	13.0895	19.6725	16.1565	14.7974	13.3326	20.6223	17.6791	21.712	16.5382	18.2523	17.0978	16.2691	16.2712	18.0608	19.7104	14.6059	14.7507	19.3022	16.4309	12.5539	14.6059	17.9023	14.9394	14.254	13.4817	14.9802	16.1342	16.7077
42705	[42705] hsa-miR-191*	16.6068	13.2695	11.357	13.0298	18.9959	14.715	13.7071	13.9194	18.5059	16.7328	16.7103	18.1328	18.2874	15.9161	15.1204	14.4059	20.0915	13.9682	18.0759	16.4608	15.8264	13.0724	16.2342	16.0318	16.0725	17.4504	15.9433	17.0862	17.7069	16.2812	13.6672	12.6893	18.6635	15.0665	23.5917	16.1556	17.8958	13.3049	18.3248	20.6385	15.7269	15.1905	13.4817	15.0405	21.6219	15.8132	16.9687	17.1492
42572	[42572] hsa-miR-154*	17.1752	12.1632	14.265	14.1817	14.3388	15.4845	21.6142	15.6734	12.6853	22.5943	19.8959	17.2849	21.3968	16.3017	13.5907	21.3868	13.9746	18.5589	13.6446	16.1447	14.7867	15.5752	13.5012	13.6214	18.601	14.8271	14.3337	18.6088	16.0956	23.896	17.317	16.798	16.883	20.493	20.8194	16.0258	10.6263	15.2855	14.67	15.8741	14.1817	16.4214	20.9085	17.9085	17.0795	15.4645	18.2345	19.3562
42657	[42657] hsa-miR-146a*	17.3065	15.9877	15.2291	18.6158	17.6034	14.5306	15.707	18.0341	21.4116	15.4645	13.6339	9.15228	13.9685	15.7793	17.167	15.7911	15.0895	14.5859	16.2254	14.5614	16.2691	21.2724	17.5548	14.9072	16.419	18.5546	17.6823	18.0341	13.0149	16.133	13.3372	15.8791	15.378	16.3198	16.8377	26.7406	17.764	12.3605	17.3971	17.7868	15.3721	18.8588	14.2974	14.632	16.4396	18.4416	14.4891	16.0282
42971	[42971] hsa-miR-96*	13.7774	17.9589	18.7257	14.5306	9.69431	13.9388	17.6324	14.0154	13.9707	17.6075	15.312	14.9257	16.5401	17.2849	16.12	17.1875	15.0655	14.902	13.6446	14.701	18.2523	14.1618	18.3805	20.4635	16.419	15.0655	15.1565	13.3326	17.721	14.3046	16.1565	18.4416	13.3148	19.4527	13.6339	16.6254	15.3969	24.1115	16.764	16.0929	17.7328	15.9433	24.9604	16.6504	15.2279	16.4878	17.4591	14.838
32095	[32095] hsa-miR-624	14.254	15.1204	14.1817	16.493	15.4645	16.5903	16.0314	15.4782	17.4622	13.4806	13.3372	14.1398	14.568	16.3017	16.0267	17.1517	14.7355	17.0014	15.8264	14.4228	19.2104	15.3715	15.642	16.9614	16.1753	16.6443	17.6791	17.8699	16.399	16.6349	15.1606	17.0954	11.1225	13.6672	18.284	19.344	16.931	16.1176	16.133	19.1945	18.3804	13.5169	22.123	16.8388	14.6369	13.9685	17.4377	16.7389
42663	[42663] hsa-miR-20a*	17.0825	14.5602	20.7142	17.9586	17.2051	15.2656	17.1492	14.7107	16.7798	15.1189	15.9433	13.3372	16.4878	19.5411	13.3775	14.7253	11.2615	17.7274	18.6513	12.2239	19.3003	16.0318	17.317	17.7307	17.9055	18.8818	16.9794	16.4878	16.0725	16.4396	15.597	14.6028	15.6136	15.5712	13.6339	15.8592	18.968	16.651	16.5193	19.3854	16.0282	14.9949	13.2443	16.9285	12.7059	18.9935	15.5659	13.3326
17612	[17612] hsa-miR-555	14.8914	14.3391	16.8345	13.9107	15.8349	15.6241	16.1342	17.4036	17.1274	17.8985	14.9394	18.2728	19.8238	17.2096	12.6951	15.9589	14.7355	18.113	18.9362	15.8177	15.2146	15.0895	16.4783	17.9355	14.457	16.6443	13.8913	16.3221	16.3188	17.2242	17.0978	17.4803	14.0935	15.5453	19.4281	14.9944	13.1407	16.1176	15.0046	23.1647	14.3693	15.5602	17.9104	16.0176	16.0575	12.8652	16.975	18.531
42788	[42788] hsa-miR-924	16.0457	16.0318	20.4436	14.7567	15.6825	16.4762	15.3171	13.9746	18.9655	18.7248	17.4325	23.2529	15.1986	13.3307	11.8203	15.4759	15.8717	11.2284	18.9362	17.2322	13.0801	15.4826	15.784	12.8552	14.1817	16.6896	17.1026	19.7932	16.325	14.7347	12.136	13.7138	16.8868	17.7283	20.0309	13.6672	13.9746	15.2855	16.9794	21.4107	15.3721	10.8151	15.9291	17.7394	20.2544	16.2414	15.7759	17.5423
42715	[42715] hsa-miR-33b	15.8562	17.5835	16.6244	16.0318	15.3192	39.5948	19.2762	14.7347	18.8643	18.0171	16.7798	15.0421	19.3908	17.4622	15.3668	14.6028	16.2254	16.2177	17.3431	16.0314	16.165	18.8253	14.0383	15.2656	14.6059	17.7461	15.3697	18.8003	15.8592	15.7793	15.642	16.1424	15.58	17.2165	20.8194	13.6416	15.2694	14.882	14.0935	14.7168	12.5326	15.2694	16.7322	14.822	20.6781	16.2254	10.9099	15.6825
42967	[42967] hsa-miR-370	16.6068	18.2606	18.0371	14.9643	14.6876	15.8749	15.6825	16.9415	15.0046	18.923	22.6363	22.2473	15.9275	17.2096	12.6469	15.1809	15.4727	15.3885	12.6164	13.6672	14.0935	16.398	15.4789	18.4786	13.6672	16.3097	15.4003	23.0246	14.1817	14.8142	13.3372	16.2691	20.6764	18.3823	23.5917	22.8519	13.9194	16.9339	15.2971	14.764	17.7274	13.9685	14.9394	13.9194	19.5323	13.3372	17.5311	21.8472
13171	[13171] hsa-miR-429	18.5288	15.3337	26.4868	14.5306	13.9685	18.0608	11.5362	16.1223	15.2124	20.368	19.1068	17.2247	16.7944	15.9078	12.1246	15.0405	14.0337	16.3392	14.9156	35.221	15.221	16.3866	16.7938	13.1371	16.1753	18.0426	12.5539	15.9173	16.1377	15.0655	14.8192	13.4817	17.9623	20.4195	22.1647	15.6734	14.5614	18.2276	15.8567	15.5169	15.5929	14.8914	15.4374	16.5672	20.0429	13.9746	17.7061	16.6244
17594	[17594] hsa-miR-587	12.6951	15.6937	14.8271	13.7116	16.0258	17.1834	19.1059	17.5352	18.5059	18.7248	19.5342	23.6291	19.6269	14.4667	12.4388	21.1986	14.7118	19.678	15.6724	21.9086	15.8303	14.5448	14.819	23.2391	13.6672	16.6349	13.0685	13.8054	20.7322	14.4281	14.4891	15.1316	22.1222	15.5452	11.9165	14.4326	13.5187	16.9339	14.8986	17.7326	13.9209	16.2342	13.6446	16.6504	15.5212	15.4645	18.5295	20.493
42509	[42509] hsa-miR-219-5p	16.643	16.0318	16.0254	17.6397	20.1305	18.6154	15.3337	19.2307	18.4694	16.8548	15.7934	15.7269	17.3305	15.7793	15.2448	15.4782	18.3805	13.2136	17.1026	13.6339	14.7355	18.3804	15.4789	13.7357	17.0795	15.4645	13.3336	18.704	14.1817	14.7347	18.7323	15.2875	15.8304	15.4234	19.4281	14.0874	17.1492	15.544	15.8264	15.4645	13.6339	15.642	14.1237	18.6069	18.6371	14.4891	14.8142	16.0314
42946	[42946] hsa-miR-486-3p	13.2509	15.8866	14.5717	16.1352	10.2881	17.1836	13.0251	16.4608	16.6068	15.4727	13.8103	15.8874	17.6724	20.4243	17.9063	21.5585	14.7972	19.1047	14.1581	14.5614	15.0517	18.9062	15.6358	22.385	16.5228	12.7673	12.5539	13.5414	18.4937	22.2505	20.6555	22.7508	8.60044	15.7753	10.4336	13.7305	14.5614	21.9168	16.8021	14.4296	14.3269	14.2675	21.9656	13.2265	18.5288	15.3337	17.3475	17.4944
29328	[29328] hsa-miR-582-3p	14.3046	12.2445	12.0509	17.0808	15.1204	14.0776	14.1459	15.317	20.02	16.6244	14.6059	13.8212	15.7341	17.4622	14.2361	17.6324	15.7269	17.2167	13.6446	12.6951	17.7142	15.9275	14.0383	28.8325	15.2284	15.2366	18.5052	18.4937	20.7616	16.9415	13.5513	21.5033	12.2239	14.0017	19.1003	14.7347	14.8914	18.0171	14.4281	12.7527	15.9275	15.9275	24.6772	13.2422	16.9415	25.8517	12.0064	15.7269
42857	[42857] hsa-miR-518f	15.5707	16.8039	14.3584	16.3025	24.0341	21.7195	17.1492	17.2415	17.0848	18.0407	17.9355	21.4021	16.0282	11.747	17.2799	15.1565	15.8717	14.902	23.9045	22.0456	9.76753	15.7793	13.9746	14.3269	9.96137	16.9621	12.8552	31.8945	14.7355	14.0935	15.6825	14.0105	15.6136	14.5306	14.3269	15.9661	16.0237	18.5907	14.4281	15.6241	13.0856	14.0832	17.4124	13.7009	15.0421	12.5539	15.8874	15.7658
27542	[27542] hsa-miR-139-5p	17.5177	17.9165	14.0571	12.8187	15.6825	15.8753	14.838	21.161	15.6647	17.4748	15.5707	14.9643	12.4322	15.6241	14.3898	16.7068	14.4281	15.708	14.7118	15.4693	18.0882	16.7768	16.2342	15.2052	11.7538	20.9411	12.8471	15.8304	17.7214	13.0298	18.1643	16.2691	12.6197	15.5712	14.3023	12.0114	13.9746	11.3122	16.4029	17.6131	14.8192	13.6672	14.1237	17.9111	18.0059	19.3674	17.2247	15.4068
42772	[42772] hsa-miR-566	14.6059	17.9165	15.8264	17.7307	17.245	17.0736	14.1237	16.0962	12.387	15.6502	21.8472	18.9793	19.328	13.9707	15.0655	17.4574	15.8717	14.4001	15.8717	18.2995	14.7355	17.7399	14.9251	13.2492	15.784	12.4156	13.3353	13.8809	15.3863	24.3566	16.5054	26.9324	14.1237	17.595	13.0025	18.9153	13.0025	18.5907	16.4029	13.2527	12.0181	15.8562	19.7539	13.9194	13.8853	15.0655	15.168	15.4645
42784	[42784] hsa-miR-411*	15.642	19.1072	14.8192	15.0666	14.8192	13.0025	10.9102	13.171	12.8552	19.8307	18.9333	16.2177	22.7588	14.7974	13.0685	20.106	21.9888	19.9263	15.8717	16.7374	17.8067	14.5448	14.466	13.9923	18.1344	15.3168	16.1	14.7355	15.58	21.4887	16.5054	14.0105	16.3097	22.4089	18.1326	15.5615	13.9079	15.0344	18.2523	14.1339	12.9431	18.6976	18.5907	11.6449	13.4817	12.0725	14.3269	18.6874
11113	[11113] hsa-miR-448	16.8539	11.696	13.6339	16.4983	15.3001	14.1614	15.194	16.4677	18.4629	14.6066	15.1157	16.0725	15.0928	15.1594	13.8753	17.6813	18.0855	15.8562	14.3046	15.9589	13.2428	16.7798	15.312	13.0298	15.8741	15.0655	13.3148	16.133	14.1244	16.133	16.3017	17.7226	18.4416	14.3269	20.4832	13.6672	12.0393	17.4435	12.9611	15.5522	13.9685	17.7799	16.5967	11.7494	14.7869	13.0025	17.9872	16.2246
33915	[33915] hsa-miR-505	17.8958	15.5186	16.425	16.9802	20.3664	17.2165	16.8631	15.0346	16.9335	17.0677	13.6672	13.9746	12.516	13.9048	14.8916	10.4805	15.0076	14.4001	16.9791	15.5964	16.8809	13.7154	15.3337	15.8092	15.1204	15.531	16.281	18.637	18.9655	11.4525	15.312	16.1424	27.3383	14.7703	23.0267	10.5888	14.8914	15.57	14.3106	17.2003	13.2136	15.3863	14.1237	12.4661	19.1506	17.1026	13.3372	13.0025
11240	[11240] hsa-miR-409-3p	14.9167	19.708	12.2753	13.1723	9.70183	13.1011	15.876	13.4919	13.9707	25.2808	26.3	19.9863	22.6274	15.4751	14.8271	26.6729	20.5226	29.6238	13.198	13.0025	27.3407	14.5684	13.9746	16.7095	18.8253	13.3148	14.67	18.3788	16.3188	41.9547	16.7919	16.798	17.6397	26.1341	14.8192	14.6059	13.9746	13.2398	15.7043	11.2255	8.83485	16.0237	12.9102	16.2342	13.9923	12.8652	15.8874	14.9643
42556	[42556] hsa-miR-889	17.8958	18.0112	14.8271	18.2345	18.1511	14.6343	15.407	15.3721	25.6264	23.4146	19.7839	12.7809	23.7865	13.3307	15.015	20.1069	23.953	21.6219	15.65	15.1927	17.1613	19.314	13.8107	11.9165	16.8388	12.0064	15.0655	16.643	10.6676	25.0325	16.9794	9.59568	20.3464	22.2	15.0517	16.6254	14.7549	12.6951	15.4727	13.8326	16.5337	15.2344	14.8822	13.4422	15.6151	14.0935	15.9617	13.2999
17886	[17886] hsa-miR-301b	16.2288	15.9877	15.6265	15.4693	14.6071	17.514	18.7173	18.3805	22.8069	16.4477	14.484	15.8592	14.5411	18.0868	12.4388	12.3605	12.2134	14.5859	13.2928	14.4228	14.9136	16.7798	16.4677	15.2656	13.6672	14.0935	16.1	15.0895	15.3668	15.3721	15.312	14.0105	15.8304	18.6628	18.4211	13.8191	18.0608	15.0344	20.4448	17.6247	14.3693	15.0538	13.2771	16.6504	15.8866	16.2254	18.2728	13.3326
42482	[42482] hsa-miR-591	15.8562	14.3391	14.1817	17.6034	14.4925	16.7521	12.9758	16.5187	15.5707	15.8102	13.4917	14.8922	15.3668	12.52	17.9355	15.9589	15.2696	16.4908	16.8868	16.4608	15.2146	14.0743	13.588	14.4389	16.8388	14.6059	19.5431	15.5205	13.9685	14.0935	12.9302	15.3738	14.4296	14.6166	18.8429	54.452	16.3801	15.8102	17.7037	15.3337	17.5822	16.2171	15.4185	13.4817	15.544	16.2414	11.9776	12.3794
33668	[33668] hsa-miR-449b	21.8456	17.277	18.5131	16.0314	18.9808	20.7628	18.53	18.6398	19.1694	18.5907	16.6191	13.8181	15.0148	15.5752	14.3898	12.8471	15.4727	15.8562	14.3817	14.9072	16.312	13.9707	15.642	22.06	13.0298	16.0521	11.1167	20.4158	13.3372	9.49262	12.136	15.6604	8.12999	11.2241	15.4171	12.6951	16.2342	13.5894	17.3611	13.0685	12.6778	14.2675	17.3422	14.801	17.8746	11.9574	12.5293	14.6059
42955	[42955] hsa-miR-556-5p	15.8591	14.2759	15.8264	15.6825	15.3697	16.8871	16.399	15.8303	17.6968	12.6951	15.642	15.0143	14.7347	19.0314	15.8264	12.2038	16.1805	12.703	18.2523	20.8959	15.2146	16.1341	16.1565	15.4751	15.3337	12.4156	15.3337	9.96128	13.4931	13.4695	12.136	12.6893	16.4878	14.5023	13.6672	14.591	17.1492	13.5956	12.114	17.3773	16.126	14.2675	21.3511	16.4608	14.8142	17.1026	13.7364	14.6059
30442	[30442] hsa-miR-802	10.4805	9.52757	11.4525	9.84639	11.5962	13.9746	13.7071	14.7656	19.542	12.2134	10.3111	13.3805	14.5586	22.0683	10.936	20.5153	14.7262	22.3862	16.0259	12.8993	18.9235	13.7397	15.312	15.587	14.0198	15.6699	19.2882	19.8622	19.6602	21.1001	20.8139	23.3163	12.2239	10.5111	14.2147	16.0258	15.8601	11.9162	19.2501	16.3174	17.2817	14.76	20.7385	17.0954	14.7869	18.0751	16.4511	15.6204
10482	[10482] hsa-miR-519c-3p	13.8059	12.5935	15.0655	11.9165	14.1063	15.9847	14.5624	15.208	16.7798	14.4925	14.6343	17.2849	8.99953	18.0083	13.9685	17.3602	14.7355	13.6214	15.6724	14.8127	13.3337	18.366	12.4173	17.3229	18.1344	17.0339	17.3602	21.3117	11.8196	11.9165	12.9302	13.0298	20.2306	15.5452	23.5917	13.121	17.6108	13.4922	17.6791	17.5515	15.6241	20.2227	13.0025	15.7043	18.6371	13.8471	14.5688	15.168
42660	[42660] hsa-miR-144*	14.4695	15.6734	13.8096	14.7567	14.3046	16.1797	14.4001	11.0305	13.5002	13.0735	25.5955	15.4068	15.8264	12.52	19.235	13.653	15.8717	14.591	17.9623	15.0514	16.8809	14.0221	14.9394	11.4413	18.6443	12.0064	16.7095	10.9269	13.3372	14.7118	14.3377	14.3451	17.4308	13.0332	16.3473	16.9757	17.1492	17.9407	19.5429	12.8552	20.2811	19.9931	18.6559	18.3196	20.4282	14.4925	18.7173	12.9024
17902	[17902] hsa-miR-15b*	15.2694	15.2656	16.425	14.4891	14.2759	13.0025	14.4214	14.8914	19.3003	17.2085	15.126	14.6343	13.9685	14.7974	15.2976	16.2288	14.0935	13.9923	13.7397	15.4782	14.4281	16.3866	14.8386	15.6734	16.3886	17.6909	16.9807	16.2414	12.3605	16.5193	13.5931	16.1424	33.3388	14.8196	18.0341	13.8702	15.8562	14.465	12.2134	16.0523	13.0856	13.5169	15.1134	15.0405	14.3269	15.7269	13.9923	14.838
17535	[17535] hsa-miR-548a-3p	11.5819	11.8423	13.9685	13.6446	14.9841	12.9855	13.158	17.3204	15.4751	14.3046	12.8552	13.2136	17.0297	10.2781	18.5508	16.2288	16.9783	14.6003	17.2096	17.5177	14.364	15.287	15.2694	9.74137	18.9604	13.0685	17.6791	15.6734	13.0025	12.9611	10.9841	14.6028	12.703	16.3866	18.0341	13.6672	18.3788	13.0025	15.7407	14.0571	16.2414	17.5297	17.1074	14.6028	30.3944	16.1115	18.5136	15.9639
32190	[32190] hsa-miR-607	16.2935	11.3442	12.8667	14.0999	18.1445	12.5539	14.1237	16.7608	15.4826	14.7299	9.32108	11.3405	15.3526	17.1274	14.8364	17.7546	15.2696	18.113	13.3148	15.3369	18.0489	12.6951	15.784	13.6214	12.3803	14.9072	15.4003	16.8562	20.1322	16.9622	16.9794	18.8927	14.4925	10.9431	15.2694	16.0258	15.2694	13.7494	16.9794	14.5717	12.6951	9.38426	18.5386	14.632	15.707	13.0298	12.9969	14.4669
21501	[21501] hsa-miR-891b	15.7043	14.5624	16.4677	13.5023	12.7819	13.7138	13.1275	16.4608	45.1251	15.2366	17.0848	15.558	11.4003	11.747	13.8471	15.6186	15.0895	16.5193	12.421	14.2759	12.8504	15.0011	14.8192	13.8913	10.4805	18.259	15.8562	18.3492	15.3969	14.4001	15.0046	14.3693	14.6028	14.1003	21.4568	14.8717	14.9394	15.544	14.5448	13.6041	14.1817	16.2288	13.0025	12.218	15.5929	13.6672	16.7944	18.531
11158	[11158] hsa-miR-518d-3p	16.325	11.8423	14.1968	17.7651	20.1871	14.4948	15.3337	15.3363	17.0848	14.8117	15.9291	14.1225	14.7347	14.1574	16.2254	10.4805	11.8413	13.7284	17.2096	16.0117	16.8809	13.7397	17.0423	14.7974	13.0298	15.3168	17.6791	16.7503	15.8592	13.6672	12.2927	13.4817	18.6686	12.7258	17.4066	13.8997	14.3046	15.0344	17.4092	10.9805	18.3804	14.0832	14.7876	15.4782	19.7517	15.58	12.5539	14.6059
17909	[17909] hsa-miR-31*	17.6791	19.589	16.8477	14.713	15.3167	15.3969	18.9122	16.4223	16.3017	15.4645	14.67	13.9746	15.58	14.1574	15.0655	13.9682	13.4801	15.6164	13.1716	14.838	16.8539	13.7397	13.0735	13.1656	12.6951	16.5025	17.506	14.9072	12.6951	14.3046	14.8192	16.798	11.5819	16.5557	14.758	12.8552	15.6648	13.3372	13.9707	14.3046	6.57167	15.2694	12.2239	14.6028	13.4173	14.7355	16.9687	11.6814
17870	[17870] hsa-miR-628-5p	13.6446	12.1014	12.0698	13.8036	14.8192	14.385	14.2862	16.4608	15.1861	17.2085	14.3843	16.6254	17.8285	11.19	10.4215	12.3605	15.4727	16.0318	16.3417	15.3631	15.221	12.4252	14.466	16.4213	14.8611	16.6244	14.3046	13.0983	14.2759	14.583	14.6343	9.15932	16.0287	16.3001	19.6148	13.9685	15.3375	13.0025	13.7874	13.6041	15.9808	15.8562	26.1088	15.8562	15.1119	9.82548	17.3273	14.7549
42563	[42563] hsa-miR-100*	15.1927	10.4514	17.3524	13.1676	15.1345	15.0895	15.5212	14.7248	15.9291	14.9158	12.1782	15.4789	13.2659	15.4105	15.979	14.094	16.6246	16.8113	14.4925	14.2759	14.1868	18.9823	15.5707	13.5002	14.632	16.8352	15.3337	13.1147	11.3344	15.0655	12.6001	14.8271	15.2454	14.0852	16.2177	15.3407	13.0025	14.465	14.5448	13.5851	12.3605	15.8562	13.0025	10.8125	12.2239	15.4645	17.4283	14.5622
42766	[42766] hsa-miR-554	16.2342	15.4789	18.0882	16.6254	16.1753	15.8749	11.8995	11.3651	15.1025	12.8093	14.2759	15.1935	13.0298	14.4804	14.8916	12.8471	17.0188	14.8327	13.5364	14.5614	12.703	16.7944	11.0632	9.40986	13.0938	12.5539	14.1204	11.3279	18.5889	15.2366	14.1817	14.4925	17.9623	14.9486	15.6937	16.2355	13.1407	19.3955	15.4727	14.2392	15.3721	15.8562	13.0025	9.11966	13.9207	14.4281	14.9643	13.2381
42634	[42634] hsa-miR-181c*	18.6724	18.0112	15.7658	16.0725	18.4785	16.5024	16.714	12.9479	18.5059	14.7118	14.078	15.1204	13.9119	8.69433	16.12	6.86845	12.6598	11.3948	17.446	17.9111	12.303	14.5448	18.6191	11.88	13.8471	14.4281	14.67	16.4836	8.9723	10.1601	7.76231	8.50431	14.3672	17.2831	16.5228	15.6316	13.9194	13.823	15.0018	14.4923	14.7347	15.9433	7.88518	15.4706	14.6343	14.1817	14.5306	13.3326
17853	[17853] hsa-miR-30d*	17.4914	14.415	17.1236	15.4789	20.2915	16.6244	18.4777	20.1477	14.7974	12.7434	13.8054	15.7805	12.8362	15.2052	17.1039	14.4059	13.0025	12.703	18.5485	15.1927	10.8032	16.7944	11.1225	14.4389	13.9685	14.1003	13.8913	17.764	8.9723	10.8032	11.6215	12.1605	17.6397	16.2177	16.6834	17.6348	9.70183	14.727	14.2578	15.407	16.3866	13.1716	14.6969	11.0962	16.9415	13.6339	12.3929	13.6846
42655	[42655] hsa-miR-205	13.4229	12.9667	14.943	11.3274	15.4693	13.9746	14.838	13.2492	15.3375	11.0216	13.8054	15.9597	14.4043	16.6246	13.3326	12.2038	14.3817	12.3326	14.9156	13.9194	15.2146	17.6324	15.2694	15.2052	14.8192	14.9713	14.0935	18.193	15.8592	14.4001	15.2286	12.1304	15.3969	16.5903	18.284	11.9165	13.9194	13.3049	16.2273	14.2638	13.8471	15.2694	10.8032	15.6377	12.8507	13.6672	12.9497	11.037
19595	[19595] hsa-miR-30a*	14.4695	10.052	12.2134	13.5023	17.0339	16.3417	16.6254	18.1351	18.9655	17.4945	14.3854	15.7556	12.6427	13.9707	15.4645	11.9229	12.4833	18.1511	22.5428	14.2759	14.6028	17.8916	16.6068	13.9701	15.2694	16.6896	16.643	17.3326	8.30548	10.7975	14.3046	13.0298	14.1237	17.2824	15.3946	3.5903	13.3326	13.3049	14.2626	10.2427	14.3046	14.2647	13.9923	14.3633	17.6405	10.4805	22.2745	16.0314
17823	[17823] hsa-miR-541*	14.254	13.7332	8.81556	19.4427	17.8071	14.715	15.4908	17.2849	17.7672	14.3817	16.3017	14.4891	15.1204	10.7173	16.8809	11.5692	14.3817	13.6214	10.8032	14.4228	16.6168	14.5448	14.4891	8.89032	12.6951	14.3913	13.6339	16.3417	10.9998	9.82548	15.0046	9.82548	20.7099	16.3371	12.1184	14.6545	13.3326	11.2079	11.2856	13.2527	16.2414	10.0781	11.9165	10.5251	16.0231	12.5539	12.8126	15.0258
14854	[14854] hsa-miR-569	12.2239	15.0421	15.4645	12.389	13.4609	12.7454	14.3099	16.4302	13.8029	13.9746	15.2694	15.4693	14.8959	11.747	13.8753	13.9194	17.0704	13.3336	16.2254	16.1753	14.4281	13.2679	13.3372	13.9923	14.3046	13.6672	12.7899	12.6598	13.8471	14.4001	13.7935	12.703	16.975	14.9842	14.632	16.4213	13.9079	26.3522	12.3605	13.3566	15.3337	15.8346	16.9824	16.2342	16.5338	13.3326	16.2177	12.7816
42596	[42596] hsa-miR-572	16.6068	12.8552	14.3056	13.1723	13.9685	13.4756	12.586	13.2492	17.2188	14.3023	15.6803	15.9597	14.1817	12.6907	14.3898	13.3921	13.0025	10.987	16.0237	13.6446	12.6951	15.6241	13.5012	10.6067	16.8662	14.8271	12.4549	18.8003	16.855	13.6214	14.5306	14.3451	15.6136	14.7855	18.7034	15.8866	13.5299	13.3372	13.8913	13.7138	13.3326	14.4838	10.8032	11.2378	13.1189	11.5819	15.7269	16.1377
11053	[11053] hsa-miR-32	10.6515	8.60512	12.5321	10.2843	16.9775	14.3666	13.9204	16.769	14.4389	20.6781	10.2462	14.1817	13.1131	12.387	11.3255	16.2691	15.4727	13.2136	16.6244	12.3127	11.1882	14.7974	12.39	12.8552	15.1204	16.1753	14.4001	14.4891	10.9998	15.4727	16.1565	10.9466	16.3665	11.8418	20.3132	12.3605	14.3046	12.4366	16.7489	14.1186	13.0856	14.6492	10.2424	13.5384	17.8868	15.3969	16.1342	13.1225
42622	[42622] hsa-miR-579	13.6339	16.0318	14.1804	14.9643	14.6793	20.0516	14.7861	12.3104	16.6355	14.3817	22.06	15.3969	13.7749	10.8522	15.8264	8.60044	13.7397	13.9923	12.7515	13.0025	16.312	20.2243	9.22502	12.387	11.9165	15.979	11.4525	19.7795	15.0779	9.04682	9.07095	8.37935	11.6016	11.495	14.632	13.2531	13.3326	10.2189	12.4136	9.72389	14.9643	14.8914	7.88518	18.3788	21.5785	13.9746	27.9359	26.3544
33728	[33728] hsa-miR-545	13.9194	10.7897	12.6951	15.2454	12.8522	14.838	10.8745	14.8914	13.4006	17.964	14.632	13.3372	13.4522	17.0339	7.58511	15.148	12.1759	15.707	15.0655	13.0025	12.2915	17.9414	16.3017	13.9923	10.2226	17.2041	13.0739	21.0589	14.4281	12.6951	14.9643	14.3451	15.6404	14.023	19.4519	12.8552	13.3326	15.8549	11.478	5.89287	13.9923	16.3928	14.0167	14.254	12.53	13.4154	12.6196	12.4899
17637	[17637] hsa-miR-598	12.5326	11.5057	13.6672	11.102	13.4896	13.0025	13.297	14.7347	20.2512	16.2254	14.3269	16.6924	13.6655	12.52	14.1766	15.148	14.7929	14.4001	11.3829	14.2759	12.3605	16.0318	12.1789	13.9685	17.4435	14.6059	13.3148	15.3515	14.2759	18.1344	14.1416	12.3605	14.7549	14.4716	19.4281	10.7351	10.4805	14.727	15.7793	12.8573	13.0685	11.0949	11.1225	11.2641	14.5696	11.1924	14.3269	12.7505
42969	[42969] hsa-miR-10b*	14.4695	13.4554	15.2651	13.1837	24.7603	13.7138	14.838	12.6178	13.9707	10.9086	14.2759	14.8192	31.5888	25.1226	10.2906	8.9054	12.3605	9.84177	15.1345	11.6814	23.4146	11.5819	16.6068	13.9685	11.9165	11.9165	9.93787	13.3372	21.3974	15.2366	12.6001	13.2318	16.4878	11.8919	12.2239	11.9798	13.9194	14.465	15.3697	16.1242	13.3326	13.8867	11.5819	22.1046	17.0795	22.394	12.1464	14.4925
17814	[17814] hsa-miR-570	14.0909	12.0675	15.532	14.9205	13.9746	11.323	12.7925	13.6339	13.8471	11.1447	13.9923	12.1008	14.5411	13.3307	13.9746	13.9194	12.7445	16.5338	14.9156	14.196	15.221	11.0066	15.784	14.7974	15.5707	14.1817	14.58	12.4355	12.6951	15.4727	13.6672	14.717	13.3148	11.495	11.0146	11.5819	15.0853	12.3605	14.4281	14.8192	15.0895	16.2288	12.3605	17.0928	13.6512	16.8562	13.0025	12.3189
17536	[17536] hsa-miR-562	16.5731	12.2239	14.69	15.5763	17.5016	13.8275	15.4708	12.3941	16.4539	13.3372	13.2136	12.8199	16.2414	11.2856	13.8753	10.1	13.3372	15.3885	15.4645	16.1753	14.4281	14.1618	14.8192	13.6339	13.494	15.7658	16.8562	11.6999	11.6418	11.4525	11.6215	12.703	18.836	12.1959	14.5859	15.1549	16.5046	10.2189	14.3106	14.4667	17.0795	12.4173	12.2	13.8163	17.2167	17.764	11.6764	13.8023
17577	[17577] hsa-miR-613	16.9794	11.3442	13.8471	12.2893	13.0025	14.196	15.0018	14.902	13.9685	13.3148	13.7208	13.6672	9.46309	14.2278	14.1817	12.8471	13.8712	13.9923	14.0366	12.3159	11.0361	13.4404	9.85779	12.6951	12.5539	14.687	12.5539	15.3969	12.2731	11.9165	12.661	12.2239	16.2254	16.1773	15.558	10.5314	11.5819	15.544	14.0743	12.7121	13.6672	13.8949	15.1134	12.6951	14.1237	14.7355	13.9923	14.7549
17569	[17569] hsa-miR-563	15.3863	13.748	23.1042	13.0881	12.7819	14.838	15.8866	13.6446	19.4016	16.4587	14.2759	10.0772	13.4522	14.4804	15.3668	12.3605	13.7397	12.8471	12.1356	11.9545	11.378	16.4396	11.9671	11.1972	11.9165	9.60481	15.58	16.2414	11.6418	15.4727	12.136	15.2875	14.1237	15.0053	16.9885	13.0298	14.8914	16.1176	9.70183	12.4907	13.0298	13.7082	16.8631	12.0243	15.3922	13.0025	11.8761	11.9833
17946	[17946] hsa-miR-192*	16.3417	15.8866	13.4197	13.3794	10.8151	12.8159	14.8114	14.5173	15.1861	15.8717	11.7997	12.1252	10.4799	14.2605	14.7138	13.4817	12.7445	14.1233	14.6655	14.0347	12.6104	12.807	16.1565	12.5459	11.5819	13.6672	9.98272	19.8588	13.6339	15.1189	12.2927	17.4308	14.1237	14.3642	13.5187	12.6951	13.5187	13.6446	12.5392	10.7792	12.3605	12.5225	7.88518	14.6028	13.8471	12.6951	11.6435	13.9533
32711	[32711] hsa-miR-633	14.0067	13.1872	13.6672	13.9746	15.1204	13.0025	13.4817	12.1443	8.62509	13.6508	12.782	11.4939	12.0207	18.2395	10.0311	13.653	13.5743	11.2284	13.4218	10.9889	14.9758	14.4001	13.3372	11.9485	14.1817	13.0685	16.1565	15.0421	11.3344	13.0298	14.8192	12.6951	13.4817	13.2489	16.8371	12.6951	14.9394	8.73172	14.3106	12.6321	12.8652	13.5169	12.703	13.0298	14.1817	12.3803	14.7549	14.6059
17630	[17630] hsa-miR-588	11.9535	13.9613	14.9072	13.2136	10.1267	12.7454	13.4417	12.9479	14.3269	15.0655	15.0046	14.1817	14.3886	12.9611	19.4889	12.4942	13.0298	10.4764	11.3895	13.4173	8.00509	11.9825	12.2239	13.2136	12.8552	17.7706	16.8562	15.2168	14.0935	11.4525	11.5072	12.1605	10.0958	12.5539	16.5649	13.9746	13.812	12.1771	14.7229	12.7691	12.0181	17.0954	13.0025	13.6808	11.3528	13.3396	15.7269	14.1035
17570	[17570] hsa-miR-589*	16.0117	15.3861	14.818	18.0308	18.2326	13.3326	12.744	14.0154	15.0046	11.1225	13.3326	10.8032	10.1573	13.9707	14.8271	9.80488	11.1225	13.3336	12.584	15.5964	10.5462	13.0298	10.2214	7.73235	11.1909	14.4281	12.5539	14.1804	12.5306	11.8597	8.30959	13.8163	15.2146	13.8689	11.8172	13.445	11.1225	16.6154	9.04497	10.7792	14.1817	16.8302	12.2	9.276	15.136	14.7355	12.4672	15.79
17883	[17883] hsa-miR-19b-1*	14.9072	15.432	16.769	14.441	16.3279	14.1394	14.838	12.7054	15.9712	11.696	10.7273	11.2189	13.2598	9.19257	17.3258	12.401	16.0258	13.7158	16.0262	13.1407	13.8004	11.6045	9.13426	10.8032	13.0298	15.0655	13.8191	13.4838	10.9998	10.7975	13.3372	10.8032	12.2239	14.9205	15.2656	11.9798	7.27796	9.32787	12.6951	10.0802	13.0298	14.254	13.6446	11.2897	14.1817	8.60044	12.9577	10.8914
11120	[11120] hsa-miR-488*	12.2321	14.2018	7.53386	10.1418	13.3372	12.7454	10.5683	11.9165	15.4751	16.2602	10.3111	12.1072	15.1204	13.3307	14.1817	10.4805	10.4805	13.9923	11.0274	13.2293	7.89567	10.8522	13.5012	13.4	17.5434	9.70183	13.3326	14.2328	10.9357	12.5539	12.9302	18.4107	15.1345	10.9531	13.9685	11.2011	13.9762	14.3126	12.9611	11.8534	13.9647	13.0298	14.9394	13.6319	16.0725	13.9746	10.2557	11.6814
42598	[42598] hsa-miR-452*	12.9496	14.2018	15.979	15.6734	14.591	16.5439	12.7925	14.6059	16.1565	11.4525	10.379	10.9371	12.3581	10.6456	13.6339	11.6016	12.0713	11.5819	13.7397	13.9685	12.6951	14.0221	10.1723	11.1972	9.42767	12.6124	11.9671	12.2002	8.9723	13.3326	7.6808	10.8032	16.1124	14.0704	15.3863	11.0394	10.4805	9.32787	14.6393	13.2136	13.8335	13.8949	16.2342	7.69996	11.3632	18.704	14.6343	12.0447
42995	[42995] hsa-miR-568	11.9165	16.6254	15.8741	15.1935	12.6951	14.4805	11.8995	13.9746	13.5002	13.3148	15.2656	13.8267	11.2061	18.7403	12.8552	12.8471	12.3061	12.703	12.9611	15.1927	12.6951	11.9825	14.4891	14.7974	10.6686	11.478	12.0064	15.3969	15.58	10.4805	10.5113	12.1304	13.6446	14.5984	17.0126	11.9165	13.5187	16.9339	13.1392	12.4907	9.166	12.2927	20.4994	12.7651	10.8032	8.60022	9.70822	12.2239
42912	[42912] hsa-miR-339-3p	12.7047	16.0318	11.3241	11.6519	12.3364	14.6616	11.6966	12.1147	9.18731	10.8695	11.4922	13.8039	11.4003	12.6907	12.7462	14.5463	10.8461	11.5819	11.5819	9.15932	13.0025	12.5904	8.65745	10.6067	10.4805	11.0344	12.0684	15.8576	13.9685	15.1744	16.9794	22.3834	8.12999	13.5578	15.5707	11.9165	13.0025	13.0298	10.2226	11.7256	8.16673	12.9302	23.413	10.8125	8.60512	13.3326	16.9437	15.8974
11128	[11128] hsa-miR-496	14.8914	12.2156	11.7607	9.0439	12.3884	13.0432	13.1344	12.3038	10.2749	10.3842	13.2136	12.2239	14.1817	10.8032	12.1215	12.2038	8.924	11.5819	14.1625	12.5539	10.073	16.7798	12.8637	7.33839	14.1817	12.8552	16.7269	15.4741	12.3605	13.3326	7.76231	12.6129	13.6446	10.8681	12.6306	13.6416	10.7168	12.3605	16.2935	12.3455	13.9685	14.3046	8.24284	12.6951	10.1074	11.9671	13.6672	13.4664
42759	[42759] hsa-miR-346	14.9072	11.696	14.4925	15.0142	10.9343	11.5478	14.838	13.3326	11.2393	9.42529	9.94867	10.0732	12.8362	12.6907	15.58	12.8471	11.6999	12.0684	12.556	14.2759	10.9346	15.4993	11.0632	12.7809	13.3326	13.0685	11.1825	13.9685	13.9718	11.9165	11.5557	10.8032	9.15046	12.4119	10.2307	10.4805	7.27796	14.2203	13.0298	13.8471	13.9746	11.5557	11.5819	10.2188	9.9367	11.2895	17.2831	10.5964
33718	[33718] hsa-miR-548c-3p	12.6196	16.0318	14.0187	19.7762	15.0601	14.9239	16.3665	13.6339	11.7902	9.8312	13.8103	14.9643	14.0529	9.70183	15.2658	7.47068	13.7138	13.2136	12.2646	11.7538	10.5462	12.6951	10.2357	6.84079	8.64901	11.9165	9.98272	12.8519	11.3344	9.158	7.48235	9.04682	15.2454	14.3804	9.17159	14.0688	9.04682	13.6984	11.3406	11.8534	12.8652	6.45435	8.24284	10.0316	15.6241	11.5819	9.70822	13.0805
11277	[11277] hsa-miR-7-1*	10.8032	13.7332	11.8429	11.4552	12.6164	12.7714	11.799	13.6339	9.18731	13.4806	12.4474	12.2772	9.46309	10.6456	11.5969	12.3605	10.9269	11.6016	11.5819	14.1461	13.8004	12.387	13.5187	8.04075	9.70183	12.6951	9.93787	13.4049	8.9723	11.5819	9.61823	8.71482	12.5321	14.3269	10.8727	13.45	10.4675	12.3605	9.96137	10.0802	12.5306	6.45435	9.70183	9.11966	13.9662	11.9711	10.5799	9.65124
42734	[42734] hsa-miR-2110	9.31362	7.45044	10.9602	13.0953	13.0025	6.46766	8.56355	12.3605	11.5819	12.5889	11.4922	8.30497	8.16643	9.31928	14.3023	14.5463	13.6446	9.35523	12.6164	9.12449	11.5819	10.5386	9.00808	7.24763	8.87588	14.8192	9.97963	12.0502	12.2731	9.4466	13.0298	14.1237	12.3605	9.56648	15.9291	9.04965	9.158	11.9429	11.0344	10.0905	10.8151	13.2999	14.1467	8.7991	12.4793	9.70183	13.3326	12.1939
17872	[17872] hsa-miR-148a*	12.5539	17.1045	11.4134	9.43724	17.4871	12.8642	12.2129	12.8552	10.5168	10.2214	10.7637	13.5938	11.6224	5.14051	10.8816	6.86845	10.4077	11.5819	9.70183	10.2248	11.5819	11.2039	12.2239	11.88	10.4805	12.3605	9.43183	12.5321	11.3344	9.70183	8.93839	12.3605	8.12999	10.9472	14.9643	14.0224	7.94543	8.60044	15.1189	15.6265	11.4525	15.4782	7.16992	9.45837	13.022	14.1817	13.5061	16.1242
42944	[42944] hsa-miR-564	8.08132	10.2771	12.3522	10.3938	9.97431	9.38695	13.7109	8.83652	9.73818	11.956	8.46028	12.5539	11.3646	14.7974	9.99775	10.7346	12.1759	11.4137	8.67057	12.2239	12.703	10.5386	9.74456	8.51691	8.60044	12.3605	13.8471	12.6951	11.3344	10.8032	14.4891	12.6951	9.15046	12.8049	14.9205	10.2607	9.04682	11.9429	8.08132	8.11355	12.3057	9.3628	14.9394	14.3633	13.0025	14.8271	12.2239	9.70183
28251	[28251] hsa-miR-770-5p	11.3985	10.5946	10.6371	13.0781	14.902	12.7454	12.7099	10.5274	15.7407	10.6916	11.5845	10.7826	13.9882	13.3307	10.6316	8.33568	11.6999	10.967	11.5819	12.457	11.5819	13.0298	10.9757	11.1972	10.4805	13.3372	14.1204	13.0025	8.30168	10.8032	7.13351	9.15932	15.531	11.3432	14.6059	13.9685	10.4805	6.24717	13.3148	10.752	16.5649	13.6672	7.88518	7.69996	12.3605	13.4931	8.33563	10.603
17592	[17592] hsa-miR-604	8.64901	10.2214	11.8034	7.41647	8.06537	9.35904	11.0673	14.3023	14.4389	11.696	12.6086	8.40092	7.24441	14.2278	9.46513	10.967	11.3221	8.59416	9.22502	11.2662	12.7647	11.1047	19.7126	16.5976	8.08533	11.0344	12.2134	11.3653	9.30614	11.5819	10.247	13.7472	11.1225	8.26036	15.7624	7.1696	10.1544	9.96242	10.2557	9.89261	11.9165	12.2927	10.4805	11.8834	13.9923	14.2942	15.0895	8.9881
42689	[42689] hsa-miR-139-5p	12.8552	8.44106	9.55532	12.0164	11.0274	8.52478	10.4805	9.70183	10.2749	7.90115	11.6994	10.3425	10.6735	15.1189	16.12	11.3731	14.0935	10.4805	13.7185	8.60044	7.78546	14.3269	10.3349	13.4	15.2366	12.1585	13.3438	9.17454	10.6676	12.8652	10.3553	9.7182	11.5819	6.7127	5.40381	13.6672	11.4525	17.0954	13.6183	13.8326	15.7269	14.254	9.04965	9.86996	10.2228	16.0258	7.78236	8.98212
42534	[42534] hsa-let-7i*	10.8032	11.1983	12.6951	12.106	13.6339	10.5655	10.3842	9.70183	6.39105	12.2239	11.1576	11.5819	10.935	10.9686	10.2906	5.13647	10.2208	10.8032	12.4859	9.30095	10.2731	10.4805	8.12363	6.45298	8.08132	8.96279	12.2473	11.5819	12.6951	7.94543	10.247	5.61604	11.1225	10.942	12.6951	10.2607	9.82548	8.73172	9.15433	10.752	9.6135	8.60044	7.1696	5.61689	12.6951	9.158	9.74791	7.69248
[truncated: 5 more columns]
